# Supplementary material for: Complete genome sequence and identification of polyunsaturated fatty acid biosynthesis genes of the myxobacterium Minicystis rosea DSM 24000T
Source: BMC Genomics. 2021 Sep 13;22:655. doi: 10.1186/s12864-021-07955-x (PMC8436480; doi:10.1186/s12864-021-07955-x)
Supplement: Supplementary file 4 — Additional file 4: Table S2. a) Distribution of core, unique, duplicate, ELK, BGC genes in M. rosea. Unique exogenous genes in Column E have been shaded using orange color.; b) Identified genomic islands in M. rosea genome; and c) Comparative distribution of Pfam families among the selected myxobacterial genomes. [file 12864_2021_7955_MOESM4_ESM.xlsx]

## Sheet: Supplementary Table S2a
Supplementary Table S2a: List of core, unique, duplicate, ELK, BGC genes in M. rosea
All gene tags	Protein_Function	Core_Gene_Locus_Tag	Duplicate_Gene_Locus_Tag	Unique_Gene_Locus_Tag	ELKs_Gene_Locus_Tag	BGC_Gene_Locus_Tag
A7982_00001	Hypothetical protein			A7982_00001					unique exogenous genes
A7982_00002	Hypothetical protein			A7982_00002
A7982_00004	Hypothetical protein			A7982_00004
A7982_00005	Hypothetical protein			A7982_00005
A7982_00006	Hypothetical protein			A7982_00006
A7982_00010	Hypothetical protein		A7982_00010	A7982_00010
A7982_00011	Hypothetical protein		A7982_00011	A7982_00011
A7982_00012	Hypothetical protein		A7982_00012	A7982_00012
A7982_00016	Hypothetical protein		A7982_00016	A7982_00016
A7982_00018	Hypothetical protein			A7982_00018
A7982_00019	Hypothetical protein			A7982_00019
A7982_00020	Hypothetical protein			A7982_00020
A7982_00021	Hypothetical protein			A7982_00021
A7982_00022	Hypothetical protein			A7982_00022
A7982_00023	Hypothetical protein		A7982_00023	A7982_00023
A7982_00024	TPR repeat protein		A7982_00024	A7982_00024
A7982_00027	Hypothetical protein		A7982_00027	A7982_00027
A7982_00029	Hypothetical protein		A7982_00029	A7982_00029
A7982_00031	Hypothetical protein		A7982_00031	A7982_00031
A7982_00033	Hypothetical protein			A7982_00033
A7982_00034	Hypothetical protein			A7982_00034
A7982_00035	Hypothetical protein			A7982_00035
A7982_00036	Hypothetical protein			A7982_00036
A7982_00037	Hypothetical protein			A7982_00037
A7982_00038	Hypothetical protein			A7982_00038
A7982_00039	Hypothetical protein			A7982_00039
A7982_00040	Hypothetical protein			A7982_00040
A7982_00043	BNR repeat domain protein		A7982_00043	A7982_00043
A7982_00044	Hypothetical protein			A7982_00044
A7982_00045	Hypothetical protein			A7982_00045
A7982_00050	Hypothetical protein			A7982_00050
A7982_00051	Hypothetical protein			A7982_00051
A7982_00052	Hypothetical protein			A7982_00052
A7982_00055	Hypothetical protein			A7982_00055
A7982_00057	Hypothetical protein		A7982_00057	A7982_00057
A7982_00063	Hypothetical protein			A7982_00063
A7982_00064	Hypothetical protein			A7982_00064
A7982_00068	Hypothetical protein			A7982_00068
A7982_00070	Hypothetical protein			A7982_00070
A7982_00075	Hypothetical protein		A7982_00075	A7982_00075
A7982_00076	Hypothetical protein			A7982_00076
A7982_00079	Hypothetical protein			A7982_00079
A7982_00082	Hypothetical protein			A7982_00082
A7982_00083	Hypothetical protein		A7982_00083	A7982_00083
A7982_00084	Hypothetical protein			A7982_00084
A7982_00087	Hypothetical protein			A7982_00087
A7982_00091	Benzoylformate decarboxylase			A7982_00091
A7982_00092	Hypothetical protein			A7982_00092
A7982_00096	Hypothetical protein			A7982_00096
A7982_00103	Hypothetical protein			A7982_00103
A7982_00109	Chitinase			A7982_00109
A7982_00110	Hypothetical protein		A7982_00110	A7982_00110
A7982_00111	Hypothetical protein			A7982_00111
A7982_00113	Hypothetical protein			A7982_00113
A7982_00120	Hypothetical protein			A7982_00120
A7982_00126	Hypothetical protein			A7982_00126
A7982_00128	Hypothetical protein			A7982_00128
A7982_00133	Hypothetical protein			A7982_00133
A7982_00141	Hypothetical protein			A7982_00141
A7982_00153	Hypothetical protein			A7982_00153
A7982_00154	Hypothetical protein			A7982_00154
A7982_00155	Hypothetical protein		A7982_00155	A7982_00155
A7982_00156	Hypothetical protein		A7982_00156	A7982_00156
A7982_00168	Hypothetical protein			A7982_00168
A7982_00172	Hypothetical protein		A7982_00172	A7982_00172
A7982_00184	Hypothetical protein			A7982_00184
A7982_00188	Hypothetical protein			A7982_00188
A7982_00189	Hypothetical protein			A7982_00189
A7982_00193	Hypothetical protein			A7982_00193
A7982_00194	Hypothetical protein			A7982_00194
A7982_00196	Hypothetical protein			A7982_00196
A7982_00198	Hypothetical protein			A7982_00198
A7982_00201	Phytochrome-like protein			A7982_00201
A7982_00202	Hypothetical protein			A7982_00202
A7982_00217	Hypothetical protein			A7982_00217		A7982_00217
A7982_00218	Flagellar biosynthesis protein FlhA		A7982_00218	A7982_00218		A7982_00218
A7982_00222	Hypothetical protein			A7982_00222		A7982_00222
A7982_00230	Hypothetical protein			A7982_00230		A7982_00230
A7982_00232	Hypothetical protein			A7982_00232
A7982_00233	Hypothetical protein		A7982_00233	A7982_00233
A7982_00239	Positive regulator of phenol hydroxylase, DmpR		A7982_00239	A7982_00239
A7982_00240	Hypothetical protein			A7982_00240
A7982_00242	Hypothetical protein			A7982_00242
A7982_00251	Hypothetical protein			A7982_00251
A7982_00252	Hypothetical protein			A7982_00252
A7982_00259	HYpothetical protein			A7982_00259
A7982_00261	Hypothetical protein			A7982_00261
A7982_00262	Hypothetical protein			A7982_00262
A7982_00263	Hypothetical protein		A7982_00263	A7982_00263
A7982_00264	Hypothetical protein		A7982_00264	A7982_00264
A7982_00265	Hypothetical protein		A7982_00265	A7982_00265
A7982_00266	Hypothetical protein		A7982_00266	A7982_00266
A7982_00267	Hypothetical protein		A7982_00267	A7982_00267
A7982_00268	Hypothetical protein		A7982_00268	A7982_00268
A7982_00272	Hypothetical protein			A7982_00272
A7982_00273	Hypothetical protein		A7982_00273	A7982_00273
A7982_00274	Hypothetical protein			A7982_00274
A7982_00281	Hypothetical protein			A7982_00281
A7982_00292	Hypothetical protein			A7982_00292
A7982_00297	Hypothetical protein			A7982_00297
A7982_00308	Hypothetical protein			A7982_00308
A7982_00317	Hypothetical protein			A7982_00317
A7982_00318	Hypothetical protein			A7982_00318
A7982_00319	Hypothetical protein			A7982_00319
A7982_00320	Hypothetical protein			A7982_00320
A7982_00323	Hypothetical protein			A7982_00323
A7982_00330	Hypothetical protein			A7982_00330
A7982_00331	Hypothetical protein			A7982_00331
A7982_00332	Hypothetical protein			A7982_00332
A7982_00337	Hypothetical protein		A7982_00337	A7982_00337
A7982_00341	Hypothetical protein			A7982_00341
A7982_00343	Hypothetical protein			A7982_00343
A7982_00345	Hypothetical protein			A7982_00345
A7982_00349	TPR domain protein			A7982_00349
A7982_00352	Hypothetical protein			A7982_00352
A7982_00354	Hypothetical protein			A7982_00354
A7982_00359	Hypothetical protein			A7982_00359
A7982_00379	Hypothetical protein			A7982_00379
A7982_00384	Hypothetical protein		A7982_00384	A7982_00384
A7982_00389	Hypothetical protein			A7982_00389
A7982_00397	Hypothetical protein			A7982_00397		A7982_00397
A7982_00398	Hypothetical protein			A7982_00398
A7982_00399	Thiamin-phosphate pyrophosphorylase		A7982_00399	A7982_00399		A7982_00399
A7982_00400	Hypothetical protein			A7982_00400		A7982_00400
A7982_00401	Hypothetical protein			A7982_00401		A7982_00401
A7982_00403	Organic hydroperoxide resistance protein		A7982_00403	A7982_00403		A7982_00403
A7982_00409	Hypothetical protein			A7982_00409		A7982_00409
A7982_00413	Hypothetical protein			A7982_00413		A7982_00413
A7982_00421	Hypothetical protein			A7982_00421
A7982_00449	Hypothetical protein			A7982_00449
A7982_00450	Hypothetical protein			A7982_00450
A7982_00453	Hypothetical protein			A7982_00453
A7982_00457	Hypothetical protein			A7982_00457
A7982_00458	Hypothetical protein			A7982_00458
A7982_00459	Hypothetical protein			A7982_00459
A7982_00460	Hypothetical protein			A7982_00460
A7982_00461	Hypothetical protein			A7982_00461
A7982_00462	Hypothetical protein			A7982_00462
A7982_00463	Hypothetical protein			A7982_00463
A7982_00466	Hypothetical protein			A7982_00466
A7982_00472	Hypothetical protein			A7982_00472
A7982_00473	Hypothetical protein			A7982_00473
A7982_00475	Hypothetical protein			A7982_00475
A7982_00481	Hypothetical protein			A7982_00481
A7982_00482	Hypothetical protein			A7982_00482
A7982_00483	DNA internalization-related competence protein ComEC/Rec2			A7982_00483
A7982_00484	Hypothetical protein			A7982_00484
A7982_00485	Hypothetical protein			A7982_00485
A7982_00487	Mobile element protein		A7982_00487	A7982_00487
A7982_00489	Hypothetical protein		A7982_00489	A7982_00489
A7982_00497	serine/threonine protein kinase		A7982_00497	A7982_00497	A7982_00497
A7982_00498	Hypothetical protein			A7982_00498
A7982_00500	Hypothetical protein			A7982_00500
A7982_00501	Hypothetical protein			A7982_00501
A7982_00504	Hypothetical protein		A7982_00504	A7982_00504
A7982_00506	Hypothetical protein		A7982_00506	A7982_00506
A7982_00508	Hypothetical protein		A7982_00508	A7982_00508
A7982_00509	Hypothetical protein			A7982_00509
A7982_00510	Hypothetical protein		A7982_00510	A7982_00510
A7982_00511	Hypothetical protein		A7982_00511	A7982_00511
A7982_00521	putative integral membrane protein			A7982_00521
A7982_00522	Hypothetical protein			A7982_00522
A7982_00526	Glycoprotein gp2		A7982_00526	A7982_00526
A7982_00530	Hypothetical protein			A7982_00530
A7982_00533	Hypothetical protein			A7982_00533
A7982_00539	Hypothetical protein			A7982_00539
A7982_00548	Hypothetical protein			A7982_00548
A7982_00549	Hypothetical protein			A7982_00549
A7982_00550	Hypothetical protein			A7982_00550
A7982_00553	Hypothetical protein			A7982_00553
A7982_00555	Hypothetical protein		A7982_00555	A7982_00555
A7982_00556	Hypothetical protein		A7982_00556	A7982_00556
A7982_00557	Phosphoesterase PHP		A7982_00557	A7982_00557
A7982_00558	RNA polymerase sigma factor RpoD		A7982_00558	A7982_00558
A7982_00567	Hypothetical protein			A7982_00567
A7982_00568	Hypothetical protein			A7982_00568
A7982_00569	Hypothetical protein			A7982_00569
A7982_00577	Hypothetical protein			A7982_00577
A7982_00580	Hypothetical protein			A7982_00580
A7982_00587	Hypothetical protein			A7982_00587
A7982_00588	extensin-like protein			A7982_00588
A7982_00589	Hypothetical protein			A7982_00589
A7982_00593	Multiple EGF-like-domain protein 3 precursor			A7982_00593
A7982_00594	Hypothetical protein			A7982_00594
A7982_00595	Hypothetical protein			A7982_00595
A7982_00604	Hypothetical protein			A7982_00604
A7982_00611	Hypothetical protein		A7982_00611	A7982_00611
A7982_00614	Hypothetical protein			A7982_00614
A7982_00621	Hypothetical protein			A7982_00621
A7982_00622	Hypothetical protein			A7982_00622
A7982_00625	Hypothetical protein			A7982_00625
A7982_00626	Hypothetical protein			A7982_00626
A7982_00635	Hypothetical protein			A7982_00635
A7982_00639	High-affnity carbon uptake protein Hat/HatR		A7982_00639	A7982_00639
A7982_00640	Hypothetical protein			A7982_00640
A7982_00641	Hypothetical protein		A7982_00641	A7982_00641
A7982_00644	Protein kinase		A7982_00644	A7982_00644
A7982_00645	sodium:dicarboxylate symporter		A7982_00645	A7982_00645
A7982_00646	Hypothetical protein			A7982_00646
A7982_00648	Hypothetical protein			A7982_00648
A7982_00652	Hypothetical protein		A7982_00652	A7982_00652
A7982_00653	Hypothetical protein			A7982_00653
A7982_00656	Hypothetical protein			A7982_00656
A7982_00657	Hypothetical protein			A7982_00657
A7982_00661	Hypothetical protein			A7982_00661
A7982_00667	Hypothetical protein			A7982_00667
A7982_00671	Sterol desaturase		A7982_00671	A7982_00671
A7982_00673	Hypothetical protein		A7982_00673	A7982_00673
A7982_00680	Hypothetical protein			A7982_00680
A7982_00690	Hypothetical protein			A7982_00690
A7982_00694	Hypothetical protein			A7982_00694
A7982_00695	Hypothetical protein			A7982_00695
A7982_00696	Hypothetical protein		A7982_00696	A7982_00696
A7982_00699	Proline iminopeptidase		A7982_00699	A7982_00699
A7982_00701	Hypothetical protein			A7982_00701
A7982_00705	cell wall surface anchor family protein		A7982_00705	A7982_00705
A7982_00708	Hypothetical protein			A7982_00708
A7982_00709	Alcohol dehydrogenase			A7982_00709
A7982_00715	Hypothetical protein			A7982_00715
A7982_00717	Hypothetical protein			A7982_00717		A7982_00717
A7982_00725	TolA protein			A7982_00725		A7982_00725
A7982_00727	Hypothetical protein		A7982_00727	A7982_00727
A7982_00728	Hypothetical protein			A7982_00728
A7982_00729	Hypothetical protein		A7982_00729	A7982_00729
A7982_00733	Hypothetical protein			A7982_00733
A7982_00737	Hypothetical protein			A7982_00737
A7982_00739	Hypothetical protein			A7982_00739
A7982_00742	Hypothetical protein			A7982_00742
A7982_00743	Hypothetical protein			A7982_00743
A7982_00744	Hypothetical protein			A7982_00744
A7982_00745	decaheme cytochrome c			A7982_00745
A7982_00746	Hypothetical protein			A7982_00746
A7982_00747	Cytochrome c family protein			A7982_00747
A7982_00754	Hypothetical protein			A7982_00754
A7982_00756	Hypothetical protein			A7982_00756
A7982_00757	Hypothetical protein			A7982_00757
A7982_00758	Hypothetical protein			A7982_00758
A7982_00759	Cytochrome c family protein			A7982_00759
A7982_00761	Hypothetical protein			A7982_00761
A7982_00763	Hypothetical protein			A7982_00763
A7982_00764	Hypothetical protein			A7982_00764
A7982_00765	Basic proline-rich protein precursor			A7982_00765
A7982_00766	Hypothetical protein			A7982_00766
A7982_00769	Hypothetical protein			A7982_00769
A7982_00773	Arsenic efflux pump protein			A7982_00773
A7982_00774	polysaccharide deacetylase			A7982_00774
A7982_00776	Hypothetical protein			A7982_00776
A7982_00777	Hypothetical protein		A7982_00777	A7982_00777
A7982_00779	Hypothetical protein			A7982_00779
A7982_00780	Siderophore biosynthesis non-ribosomal peptide synthetase		A7982_00780	A7982_00780
A7982_00783	Hypothetical protein			A7982_00783
A7982_00784	Hypothetical protein			A7982_00784
A7982_00791	Hypothetical protein			A7982_00791
A7982_00797	Hypothetical protein			A7982_00797
A7982_00798	Hypothetical protein			A7982_00798
A7982_00800	Hypothetical protein			A7982_00800
A7982_00802	Hypothetical protein			A7982_00802
A7982_00806	Hypothetical protein		A7982_00806	A7982_00806
A7982_00807	tolB protein precursor			A7982_00807
A7982_00808	Hypothetical protein			A7982_00808
A7982_00809	Hypothetical protein			A7982_00809
A7982_00815	Hypothetical protein		A7982_00815	A7982_00815
A7982_00817	Hypothetical protein			A7982_00817
A7982_00818	Hypothetical protein			A7982_00818
A7982_00819	Hypothetical protein			A7982_00819
A7982_00821	Hypothetical protein		A7982_00821	A7982_00821
A7982_00822	Hypothetical protein		A7982_00822	A7982_00822
A7982_00825	Hypothetical protein			A7982_00825
A7982_00828	Fe-S oxidoreductase			A7982_00828
A7982_00834	Cytochrome c family protein			A7982_00834		A7982_00834
A7982_00836	putative hydrolase			A7982_00836
A7982_00842	Hypothetical protein			A7982_00842		A7982_00842
A7982_00848	Hypothetical protein		A7982_00848	A7982_00848		A7982_00848
A7982_00854	Hypothetical protein			A7982_00854		A7982_00854
A7982_00858	Hypothetical protein			A7982_00858		A7982_00858
A7982_00860	Hypothetical protein			A7982_00860		A7982_00860
A7982_00862	Transcriptional regulator, AraC family protein		A7982_00862	A7982_00862		A7982_00862
A7982_00869	Hypothetical protein			A7982_00869
A7982_00874	Serine phosphatase RsbU, regulator of sigma subunit protein		A7982_00874	A7982_00874		A7982_00874
A7982_00880	Hypothetical protein			A7982_00880		A7982_00880
A7982_00881	Hypothetical protein		A7982_00881	A7982_00881		A7982_00881
A7982_00883	Hypothetical protein			A7982_00883		A7982_00883
A7982_00889	Hypothetical protein			A7982_00889		A7982_00889
A7982_00890	Hypothetical protein		A7982_00890	A7982_00890		A7982_00890
A7982_00891	putative dioxygenase		A7982_00891	A7982_00891		A7982_00891
A7982_00894	Hypothetical protein		A7982_00894	A7982_00894		A7982_00894
A7982_00896	Hypothetical protein			A7982_00896		A7982_00896
A7982_00897	Hypothetical protein			A7982_00897
A7982_00899	Hypothetical protein			A7982_00899		A7982_00899
A7982_00900	LSU ribosomal protein L19p			A7982_00900		A7982_00900
A7982_00903	Hypothetical protein		A7982_00903	A7982_00903		A7982_00903
A7982_00904	Hypothetical protein			A7982_00904		A7982_00904
A7982_00906	Hypothetical protein			A7982_00906
A7982_00911	Hypothetical protein			A7982_00911
A7982_00912	RND efflux system, membrane fusion protein CmeA			A7982_00912
A7982_00913	RND efflux system, membrane fusion protein CmeA			A7982_00913
A7982_00914	Hypothetical protein			A7982_00914
A7982_00915	Hypothetical protein		A7982_00915	A7982_00915
A7982_00925	Hypothetical protein			A7982_00925
A7982_00926	Hypothetical protein		A7982_00926	A7982_00926
A7982_00940	Hypothetical protein			A7982_00940
A7982_00942	Hypothetical protein			A7982_00942
A7982_00944	BNR repeat domain protein		A7982_00944	A7982_00944
A7982_00952	Hypothetical protein		A7982_00952	A7982_00952
A7982_00956	Hypothetical protein			A7982_00956
A7982_00957	Hypothetical protein			A7982_00957
A7982_00963	Hypothetical protein		A7982_00963	A7982_00963
A7982_00967	Hypothetical protein			A7982_00967
A7982_00970	Hypothetical protein		A7982_00970	A7982_00970
A7982_00971	Hypothetical protein			A7982_00971
A7982_00972	Hypothetical protein			A7982_00972
A7982_00975	Hypothetical protein			A7982_00975
A7982_00986	Hypothetical protein			A7982_00986		A7982_00986
A7982_00988	Hypothetical protein			A7982_00988		A7982_00988
A7982_00991	Hypothetical protein			A7982_00991		A7982_00991
A7982_00992	Hypothetical protein		A7982_00992	A7982_00992		A7982_00992
A7982_00994	Hypothetical protein			A7982_00994		A7982_00994
A7982_00995	Hypothetical protein			A7982_00995		A7982_00995
A7982_00997	Hypothetical protein			A7982_00997		A7982_00997
A7982_01002	Hypothetical protein			A7982_01002
A7982_01003	Hypothetical protein			A7982_01003
A7982_01006	Hypothetical protein			A7982_01006
A7982_01007	Hypothetical protein			A7982_01007
A7982_01008	Hypothetical protein			A7982_01008
A7982_01009	Sulfate transporter			A7982_01009
A7982_01010	Sulfate transporter			A7982_01010
A7982_01012	Hypothetical protein			A7982_01012
A7982_01014	Hypothetical protein			A7982_01014
A7982_01020	Hypothetical protein			A7982_01020
A7982_01021	Hypothetical protein			A7982_01021
A7982_01022	Hypothetical protein			A7982_01022
A7982_01023	Hypothetical protein			A7982_01023
A7982_01024	Hypothetical protein			A7982_01024
A7982_01026	Hypothetical protein			A7982_01026
A7982_01027	Hypothetical protein			A7982_01027
A7982_01028	Hypothetical protein			A7982_01028
A7982_01029	Hypothetical protein			A7982_01029
A7982_01030	Hypothetical protein			A7982_01030
A7982_01031	Hypothetical protein			A7982_01031
A7982_01032	Hypothetical protein			A7982_01032
A7982_01034	Hypothetical protein			A7982_01034
A7982_01035	Hypothetical protein			A7982_01035
A7982_01036	Hypothetical protein			A7982_01036
A7982_01037	Hypothetical protein			A7982_01037
A7982_01038	Hypothetical protein		A7982_01038	A7982_01038
A7982_01040	Hypothetical protein			A7982_01040
A7982_01045	Hypothetical protein			A7982_01045
A7982_01048	Hypothetical protein		A7982_01048	A7982_01048
A7982_01050	Hypothetical protein			A7982_01050
A7982_01051	Hypothetical protein			A7982_01051
A7982_01052	Hypothetical protein			A7982_01052
A7982_01053	Hypothetical protein		A7982_01053	A7982_01053
A7982_01058	Hypothetical protein			A7982_01058
A7982_01063	Hypothetical protein			A7982_01063
A7982_01067	Hypothetical protein			A7982_01067
A7982_01071	Transcriptional regulator, AraC family protein			A7982_01071
A7982_01080	Hypothetical protein		A7982_01080	A7982_01080
A7982_01083	Hypothetical protein			A7982_01083
A7982_01087	Hypothetical protein			A7982_01087
A7982_01090	Hypothetical protein			A7982_01090
A7982_01091	Hypothetical protein			A7982_01091
A7982_01094	Hypothetical protein			A7982_01094
A7982_01096	Hypothetical protein			A7982_01096
A7982_01098	Hypothetical protein			A7982_01098
A7982_01102	Hypothetical protein			A7982_01102
A7982_01103	Hypothetical protein		A7982_01103	A7982_01103
A7982_01104	Hypothetical protein			A7982_01104
A7982_01106	Zn-dependent protease			A7982_01106
A7982_01107	Hypothetical protein			A7982_01107
A7982_01109	WD-repeat protein		A7982_01109	A7982_01109
A7982_01111	Hypothetical protein			A7982_01111
A7982_01112	Hypothetical protein			A7982_01112
A7982_01116	Hypothetical protein			A7982_01116
A7982_01117	Hypothetical protein			A7982_01117
A7982_01120	Putative transmembrane protein		A7982_01120	A7982_01120
A7982_01123	Hypothetical protein			A7982_01123
A7982_01127	Cell surface protein		A7982_01127	A7982_01127
A7982_01133	Hypothetical protein			A7982_01133
A7982_01137	Hypothetical protein			A7982_01137
A7982_01139	Hypothetical protein			A7982_01139
A7982_01140	Selenide,water dikinase			A7982_01140
A7982_01142	Hypothetical protein			A7982_01142
A7982_01146	Hypothetical protein			A7982_01146
A7982_01150	Hypothetical protein			A7982_01150
A7982_01152	Hypothetical protein			A7982_01152
A7982_01154	Hypothetical protein		A7982_01154	A7982_01154
A7982_01156	Hypothetical protein			A7982_01156
A7982_01159	GGDEF family protein		A7982_01159	A7982_01159
A7982_01160	Glutamate synthase [NADPH large chain			A7982_01160
A7982_01162	Hypothetical protein			A7982_01162
A7982_01164	Hypothetical protein			A7982_01164
A7982_01165	Hypothetical protein			A7982_01165
A7982_01167	Transcription regulator of multidrug efflux pump protein		A7982_01167	A7982_01167
A7982_01168	Hypothetical protein			A7982_01168
A7982_01172	Hypothetical protein		A7982_01172	A7982_01172
A7982_01180	Putative membrane protein			A7982_01180
A7982_01181	Hypothetical protein			A7982_01181
A7982_01194	Hypothetical protein			A7982_01194
A7982_01197	serine/threonine protein kinase		A7982_01197	A7982_01197
A7982_01199	Hypothetical protein			A7982_01199
A7982_01200	Hypothetical protein			A7982_01200
A7982_01201	Hypothetical protein			A7982_01201
A7982_01202	Hypothetical protein			A7982_01202
A7982_01203	Hypothetical protein			A7982_01203
A7982_01206	Hypothetical protein			A7982_01206
A7982_01207	RTX toxin			A7982_01207
A7982_01208	Hypothetical protein			A7982_01208
A7982_01210	Hypothetical protein			A7982_01210
A7982_01211	Hypothetical protein		A7982_01211	A7982_01211
A7982_01212	Hypothetical protein		A7982_01212	A7982_01212
A7982_01213	Hypothetical protein			A7982_01213
A7982_01214	Hypothetical protein			A7982_01214
A7982_01217	Hypothetical protein		A7982_01217	A7982_01217
A7982_01218	Hypothetical protein		A7982_01218	A7982_01218
A7982_01219	Hypothetical protein			A7982_01219
A7982_01220	Hypothetical protein			A7982_01220
A7982_01224	Hypothetical protein			A7982_01224
A7982_01225	Hypothetical protein		A7982_01225	A7982_01225
A7982_01226	Hypothetical protein			A7982_01226		A7982_01226
A7982_01230	Hypothetical protein			A7982_01230		A7982_01230
A7982_01231	Hypothetical protein			A7982_01231		A7982_01231
A7982_01232	Hypothetical protein			A7982_01232		A7982_01232
A7982_01234	Hypothetical protein			A7982_01234		A7982_01234
A7982_01235	Hypothetical protein			A7982_01235
A7982_01236	Mobile element protein			A7982_01236		A7982_01236
A7982_01237	Mobile element protein			A7982_01237		A7982_01237
A7982_01238	Hypothetical protein			A7982_01238		A7982_01238
A7982_01239	Hypothetical protein			A7982_01239		A7982_01239
A7982_01242	Hypothetical protein		A7982_01242	A7982_01242		A7982_01242
A7982_01243	Hypothetical protein			A7982_01243		A7982_01243
A7982_01245	Hypothetical protein			A7982_01245		A7982_01245
A7982_01250	Hypothetical protein			A7982_01250		A7982_01250
A7982_01251	Hypothetical protein			A7982_01251		A7982_01251
A7982_01252	Hypothetical protein			A7982_01252		A7982_01252
A7982_01253	Hypothetical protein			A7982_01253		A7982_01253
A7982_01254	Hypothetical protein			A7982_01254		A7982_01254
A7982_01256	Hypothetical protein			A7982_01256		A7982_01256
A7982_01257	Glycerol-3-phosphate dehydrogenase			A7982_01257
A7982_01258	Putative sensor histidine kinase			A7982_01258
A7982_01259	Phosphate regulon transcriptional regulatory protein PhoB (SphR)		A7982_01259	A7982_01259
A7982_01260	Hypothetical protein			A7982_01260
A7982_01261	Hypothetical protein			A7982_01261
A7982_01262	Hypothetical protein			A7982_01262
A7982_01263	Hypothetical protein			A7982_01263
A7982_01265	Hypothetical protein			A7982_01265		A7982_01265
A7982_01268	Hypothetical protein			A7982_01268		A7982_01268
A7982_01271	Hypothetical protein		A7982_01271	A7982_01271		A7982_01271
A7982_01278	Protein-export membrane protein SecD		A7982_01278	A7982_01278		A7982_01278
A7982_01279	Hypothetical protein			A7982_01279
A7982_01280	Hypothetical protein			A7982_01280		A7982_01280
A7982_01284	Hypothetical protein			A7982_01284
A7982_01286	Hypothetical protein			A7982_01286
A7982_01293	Hypothetical protein			A7982_01293
A7982_01296	Radical SAM domain protein			A7982_01296
A7982_01297	Molybdenum cofactor biosynthesis protein MoaA			A7982_01297
A7982_01298	Propanediol utilization polyhedral body protein PduK			A7982_01298
A7982_01299	Hypothetical protein			A7982_01299
A7982_01302	Hypothetical protein			A7982_01302
A7982_01308	Hypothetical protein			A7982_01308
A7982_01314	Hypothetical protein			A7982_01314
A7982_01315	Hypothetical protein		A7982_01315	A7982_01315
A7982_01316	Hypothetical protein		A7982_01316	A7982_01316
A7982_01325	Hypothetical protein			A7982_01325
A7982_01326	Hypothetical protein			A7982_01326
A7982_01329	serine/threonine protein kinase		A7982_01329	A7982_01329	A7982_01329
A7982_01330	Hypothetical protein			A7982_01330
A7982_01333	Hypothetical protein			A7982_01333
A7982_01336	Hypothetical protein		A7982_01336	A7982_01336
A7982_01338	Hypothetical protein			A7982_01338
A7982_01339	Hypothetical protein			A7982_01339
A7982_01340	Hypothetical protein			A7982_01340
A7982_01341	Thiamin-phosphate pyrophosphorylase			A7982_01341
A7982_01342	Hypothetical protein			A7982_01342
A7982_01343	cell surface protein		A7982_01343	A7982_01343
A7982_01344	Hypothetical protein			A7982_01344
A7982_01345	Hypothetical protein			A7982_01345
A7982_01352	Homogentisate 1,2-dioxygenase		A7982_01352	A7982_01352
A7982_01355	Hypothetical protein			A7982_01355
A7982_01356	Hypothetical protein			A7982_01356
A7982_01360	Hypothetical protein			A7982_01360
A7982_01363	Hypothetical protein			A7982_01363
A7982_01364	serine protease (putative secreted protein)			A7982_01364
A7982_01376	Hypothetical protein			A7982_01376
A7982_01377	Hypothetical protein			A7982_01377
A7982_01381	Hypothetical protein		A7982_01381	A7982_01381
A7982_01382	Hypothetical protein			A7982_01382
A7982_01384	Putative cell surface protein/ lipoprotein			A7982_01384
A7982_01385	Hypothetical protein			A7982_01385
A7982_01386	putative exported protein			A7982_01386
A7982_01396	Hypothetical protein			A7982_01396
A7982_01398	Hypothetical protein			A7982_01398
A7982_01399	Hypothetical protein			A7982_01399
A7982_01400	Hypothetical protein			A7982_01400
A7982_01406	Hypothetical protein			A7982_01406
A7982_01410	Hypothetical protein			A7982_01410
A7982_01413	Hypothetical protein			A7982_01413
A7982_01414	Hypothetical protein			A7982_01414
A7982_01416	Hypothetical protein			A7982_01416
A7982_01419	RsbS, negative regulator of sigma-B		A7982_01419	A7982_01419
A7982_01423	DGPFAETKE domain protein		A7982_01423	A7982_01423
A7982_01424	RNA polymerase sigma-70 factor, ECF subfamily protein		A7982_01424	A7982_01424
A7982_01427	Hypothetical protein			A7982_01427
A7982_01429	Hypothetical protein			A7982_01429
A7982_01433	Signal transduction histidine kinase CheA			A7982_01433
A7982_01436	Hypothetical protein		A7982_01436	A7982_01436
A7982_01437	Quinone oxidoreductase		A7982_01437	A7982_01437
A7982_01439	Hypothetical protein			A7982_01439
A7982_01443	Hypothetical protein			A7982_01443
A7982_01445	Hypothetical protein			A7982_01445
A7982_01447	Hypothetical protein			A7982_01447
A7982_01449	Hypothetical protein			A7982_01449
A7982_01454	Hypothetical protein			A7982_01454
A7982_01456	Hypothetical protein			A7982_01456
A7982_01461	Hypothetical protein			A7982_01461
A7982_01462	Hypothetical protein			A7982_01462
A7982_01472	Hypothetical protein			A7982_01472
A7982_01474	Hypothetical protein			A7982_01474
A7982_01478	Hypothetical protein			A7982_01478
A7982_01479	Outer membrane protein		A7982_01479	A7982_01479
A7982_01481	Ferric iron ABC transporter, ATP-binding protein		A7982_01481	A7982_01481
A7982_01482	Hypothetical protein			A7982_01482
A7982_01484	Hypothetical protein			A7982_01484
A7982_01488	serine/threonine kinase		A7982_01488	A7982_01488
A7982_01495	Hypothetical protein			A7982_01495
A7982_01496	Hypothetical protein			A7982_01496
A7982_01499	Hypothetical protein			A7982_01499
A7982_01500	Hypothetical protein			A7982_01500
A7982_01504	Hypothetical protein		A7982_01504	A7982_01504
A7982_01505	Hypothetical protein		A7982_01505	A7982_01505
A7982_01506	Hypothetical protein			A7982_01506
A7982_01507	Hypothetical protein			A7982_01507
A7982_01508	Hypothetical protein		A7982_01508	A7982_01508
A7982_01512	Hypothetical protein			A7982_01512
A7982_01513	Hypothetical protein			A7982_01513
A7982_01517	Hypothetical protein			A7982_01517
A7982_01523	Hypothetical protein			A7982_01523
A7982_01524	Hypothetical protein			A7982_01524
A7982_01527	Hypothetical protein			A7982_01527
A7982_01543	Hypothetical protein			A7982_01543
A7982_01544	regulator of chromosome condensation, RCC1		A7982_01544	A7982_01544
A7982_01545	Hypothetical protein			A7982_01545
A7982_01549	Hypothetical protein			A7982_01549
A7982_01550	PhnB protein		A7982_01550	A7982_01550
A7982_01552	Mobile element protein		A7982_01552	A7982_01552
A7982_01553	Mobile element protein		A7982_01553	A7982_01553
A7982_01554	Hypothetical protein			A7982_01554
A7982_01560	Hypothetical protein			A7982_01560
A7982_01566	Hypothetical protein			A7982_01566
A7982_01573	Hypothetical protein			A7982_01573
A7982_01574	Hypothetical protein		A7982_01574	A7982_01574
A7982_01575	Hypothetical protein		A7982_01575	A7982_01575
A7982_01577	Hypothetical protein			A7982_01577
A7982_01579	Gluconokinase		A7982_01579	A7982_01579
A7982_01584	Hypothetical protein			A7982_01584
A7982_01597	Hypothetical protein			A7982_01597
A7982_01598	5'-nucleotidase		A7982_01598	A7982_01598
A7982_01599	Hypothetical protein			A7982_01599
A7982_01602	Hypothetical protein		A7982_01602	A7982_01602
A7982_01603	Hypothetical protein			A7982_01603
A7982_01604	Hypothetical protein			A7982_01604
A7982_01607	Hypothetical protein			A7982_01607
A7982_01608	Hypothetical protein			A7982_01608
A7982_01612	Hypothetical protein		A7982_01612	A7982_01612
A7982_01614	Hypothetical protein			A7982_01614
A7982_01615	Hypothetical protein			A7982_01615
A7982_01616	Hypothetical protein			A7982_01616
A7982_01618	Hypothetical protein			A7982_01618
A7982_01620	Hypothetical protein			A7982_01620
A7982_01626	Hypothetical protein		A7982_01626	A7982_01626
A7982_01628	Hypothetical protein			A7982_01628
A7982_01630	Hypothetical protein			A7982_01630
A7982_01633	Hypothetical protein			A7982_01633
A7982_01636	Hypothetical protein			A7982_01636
A7982_01638	Hypothetical protein			A7982_01638
A7982_01639	Hypothetical protein			A7982_01639
A7982_01643	Hypothetical protein			A7982_01643
A7982_01646	Hypothetical protein		A7982_01646	A7982_01646
A7982_01650	Hypothetical protein			A7982_01650
A7982_01656	Hypothetical protein			A7982_01656
A7982_01659	SAM-dependent methyltransferase			A7982_01659
A7982_01661	Hypothetical protein			A7982_01661
A7982_01664	Transcriptional regulator, MarR family protein			A7982_01664
A7982_01665	Hypothetical protein			A7982_01665
A7982_01666	Hypothetical protein			A7982_01666
A7982_01676	Cytochrome c oxidase polypeptide I		A7982_01676	A7982_01676
A7982_01677	Cytochrome c oxidase polypeptide I		A7982_01677	A7982_01677
A7982_01681	Hypothetical protein			A7982_01681
A7982_01682	Hypothetical protein			A7982_01682
A7982_01683	Hypothetical protein			A7982_01683
A7982_01685	Hypothetical protein			A7982_01685
A7982_01686	Hypothetical protein			A7982_01686
A7982_01688	Hypothetical protein			A7982_01688
A7982_01690	Hypothetical protein			A7982_01690
A7982_01694	Hypothetical protein			A7982_01694
A7982_01695	Hypothetical protein		A7982_01695	A7982_01695
A7982_01696	serine/threonine protein kinase		A7982_01696	A7982_01696
A7982_01704	Hypothetical protein			A7982_01704		A7982_01704
A7982_01706	Hypothetical protein			A7982_01706		A7982_01706
A7982_01707	Hypothetical protein			A7982_01707		A7982_01707
A7982_01708	Hypothetical protein			A7982_01708
A7982_01709	Hypothetical protein			A7982_01709		A7982_01709
A7982_01719	Hypothetical protein			A7982_01719
A7982_01720	Hypothetical protein			A7982_01720
A7982_01725	Hypothetical protein		A7982_01725	A7982_01725
A7982_01733	Hypothetical protein			A7982_01733
A7982_01741	Hypothetical protein			A7982_01741
A7982_01747	Hypothetical protein			A7982_01747
A7982_01748	Hypothetical protein			A7982_01748
A7982_01749	Hypothetical protein		A7982_01749	A7982_01749
A7982_01751	Hypothetical protein			A7982_01751
A7982_01753	Multiple EGF-like-domain protein 3 precursor		A7982_01753	A7982_01753
A7982_01754	Hypothetical protein			A7982_01754
A7982_01755	Hypothetical protein			A7982_01755
A7982_01757	Hypothetical protein			A7982_01757
A7982_01761	Hypothetical protein			A7982_01761
A7982_01762	Hypothetical protein		A7982_01762	A7982_01762
A7982_01763	Hypothetical protein			A7982_01763
A7982_01764	Hypothetical protein			A7982_01764
A7982_01765	Hypothetical protein			A7982_01765
A7982_01766	D,D-heptose 7-phosphate kinase			A7982_01766
A7982_01782	Hypothetical protein			A7982_01782
A7982_01785	Hypothetical protein			A7982_01785
A7982_01786	Hypothetical protein			A7982_01786
A7982_01787	Hypothetical protein			A7982_01787
A7982_01789	Hypothetical protein			A7982_01789
A7982_01792	Hypothetical protein			A7982_01792		A7982_01792
A7982_01793	Hypothetical protein			A7982_01793		A7982_01793
A7982_01794	FHA domain/GGDEF domain protein		A7982_01794	A7982_01794		A7982_01794
A7982_01795	Hypothetical protein			A7982_01795		A7982_01795
A7982_01800	Hypothetical protein			A7982_01800		A7982_01800
A7982_01801	Hypothetical protein			A7982_01801		A7982_01801
A7982_01807	Hypothetical protein			A7982_01807		A7982_01807
A7982_01808	Hypothetical protein			A7982_01808		A7982_01808
A7982_01810	Hypothetical protein			A7982_01810		A7982_01810
A7982_01812	Hypothetical protein			A7982_01812		A7982_01812
A7982_01814	inversin protein alternative isoform, putative			A7982_01814		A7982_01814
A7982_01815	Hypothetical protein			A7982_01815		A7982_01815
A7982_01822	Hypothetical protein		A7982_01822	A7982_01822
A7982_01828	Hypothetical protein			A7982_01828
A7982_01830	Hypothetical protein			A7982_01830
A7982_01831	Hypothetical protein			A7982_01831
A7982_01832	Hypothetical protein			A7982_01832
A7982_01840	Hypothetical protein			A7982_01840
A7982_01849	Hypothetical protein			A7982_01849
A7982_01854	Hypothetical protein			A7982_01854
A7982_01858	Hypothetical protein			A7982_01858
A7982_01864	Hypothetical protein			A7982_01864
A7982_01867	Secreted trypsin-like serine protease			A7982_01867
A7982_01869	Hypothetical protein			A7982_01869
A7982_01870	Protein A, von Willebrand factor binding protein Spa		A7982_01870	A7982_01870
A7982_01873	Hypothetical protein			A7982_01873
A7982_01874	Hypothetical protein			A7982_01874
A7982_01876	Hypothetical protein			A7982_01876
A7982_01881	Hypothetical protein			A7982_01881
A7982_01883	Hypothetical protein			A7982_01883
A7982_01885	Hypothetical protein			A7982_01885
A7982_01899	amine oxidase, flavin-containing			A7982_01899
A7982_01902	Mesenchymal stem cell protein DSCD75			A7982_01902
A7982_01904	Hypothetical protein			A7982_01904
A7982_01907	Retron-type RNA-directed DNA polymerase			A7982_01907
A7982_01911	TPR domain protein			A7982_01911
A7982_01916	Hypothetical protein			A7982_01916
A7982_01918	Hypothetical protein			A7982_01918
A7982_01919	Hypothetical protein			A7982_01919
A7982_01922	Hypothetical protein		A7982_01922	A7982_01922
A7982_01928	Hypothetical protein			A7982_01928
A7982_01930	Hypothetical protein			A7982_01930
A7982_01931	Hypothetical protein			A7982_01931
A7982_01934	Hypothetical protein			A7982_01934
A7982_01935	Hypothetical protein			A7982_01935
A7982_01938	Xanthine/uracil/thiamine/ascorbate permease family protein		A7982_01938	A7982_01938
A7982_01942	Hypothetical protein			A7982_01942
A7982_01943	Hypothetical protein			A7982_01943
A7982_01944	Hypothetical protein			A7982_01944
A7982_01948	Hypothetical protein			A7982_01948
A7982_01949	Hypothetical protein			A7982_01949
A7982_01951	Hypothetical protein			A7982_01951
A7982_01957	Hypothetical protein			A7982_01957
A7982_01958	Hypothetical protein			A7982_01958
A7982_01965	Hypothetical protein		A7982_01965	A7982_01965
A7982_01971	Hypothetical protein			A7982_01971
A7982_01976	Hypothetical protein			A7982_01976
A7982_01977	Hypothetical protein			A7982_01977
A7982_01978	Oxalate decarboxylase			A7982_01978
A7982_01980	Manganese transport protein MntH			A7982_01980
A7982_01988	Hypothetical protein			A7982_01988
A7982_01989	Hypothetical protein			A7982_01989
A7982_01994	Hypothetical protein			A7982_01994
A7982_01996	Hypothetical protein			A7982_01996
A7982_02002	Hypothetical protein			A7982_02002
A7982_02004	dTDP-glucose 4,6-dehydratase		A7982_02004	A7982_02004
A7982_02005	Hypothetical protein			A7982_02005
A7982_02009	Hypothetical protein			A7982_02009
A7982_02016	Hypothetical protein		A7982_02016	A7982_02016
A7982_02022	Hypothetical protein			A7982_02022
A7982_02032	Hypothetical protein			A7982_02032
A7982_02036	Hypothetical protein			A7982_02036
A7982_02046	Hypothetical protein			A7982_02046
A7982_02047	Hypothetical protein			A7982_02047
A7982_02048	Hypothetical protein			A7982_02048
A7982_02049	Hypothetical protein			A7982_02049
A7982_02050	Hypothetical protein			A7982_02050
A7982_02051	Hypothetical protein		A7982_02051	A7982_02051
A7982_02052	Hypothetical protein			A7982_02052
A7982_02055	Hypothetical protein		A7982_02055	A7982_02055
A7982_02056	Hypothetical protein			A7982_02056
A7982_02057	Hypothetical protein			A7982_02057
A7982_02059	Hypothetical protein			A7982_02059
A7982_02061	alkaline serine protease		A7982_02061	A7982_02061
A7982_02062	Ferric siderophore transport system, periplasmic binding protein TonB		A7982_02062	A7982_02062
A7982_02063	Outer membrane protein, OmpA/MotB family protein			A7982_02063
A7982_02065	Hypothetical protein			A7982_02065
A7982_02066	Hypothetical protein			A7982_02066
A7982_02067	Mobile element protein			A7982_02067
A7982_02072	Hypothetical protein		A7982_02072	A7982_02072		A7982_02072
A7982_02077	serine/threonine protein kinase		A7982_02077	A7982_02077	A7982_02077	A7982_02077
A7982_02079	Hypothetical protein		A7982_02079	A7982_02079		A7982_02079
A7982_02081	Enoyl-[acyl-carrier-protein reductase		A7982_02081	A7982_02081		A7982_02081
A7982_02086	Hypothetical protein			A7982_02086		A7982_02086
A7982_02087	Hypothetical protein			A7982_02087		A7982_02087
A7982_02088	Hypothetical protein			A7982_02088		A7982_02088
A7982_02089	Hypothetical protein			A7982_02089		A7982_02089
A7982_02090	Hypothetical protein			A7982_02090		A7982_02090
A7982_02091	Hypothetical protein		A7982_02091	A7982_02091		A7982_02091
A7982_02092	Hypothetical protein			A7982_02092		A7982_02092
A7982_02097	Hypothetical protein			A7982_02097		A7982_02097
A7982_02098	Hypothetical protein		A7982_02098	A7982_02098
A7982_02099	Hypothetical protein			A7982_02099
A7982_02101	Hypothetical protein			A7982_02101
A7982_02102	Hypothetical protein			A7982_02102
A7982_02105	Threonine dehydrogenase		A7982_02105	A7982_02105		A7982_02105
A7982_02106	Hypothetical protein			A7982_02106
A7982_02107	Hypothetical protein			A7982_02107		A7982_02107
A7982_02108	Hypothetical protein			A7982_02108		A7982_02108
A7982_02109	Hypothetical protein			A7982_02109		A7982_02109
A7982_02110	Hypothetical protein			A7982_02110		A7982_02110
A7982_02115	Hypothetical protein			A7982_02115		A7982_02115
A7982_02116	Hypothetical protein			A7982_02116		A7982_02116
A7982_02117	Carbonic anhydrase		A7982_02117	A7982_02117
A7982_02118	Hypothetical protein			A7982_02118
A7982_02119	Multicopper oxidase			A7982_02119
A7982_02120	Hypothetical protein			A7982_02120
A7982_02121	Hypothetical protein			A7982_02121
A7982_02122	Hypothetical protein			A7982_02122
A7982_02123	Putative exported protein precursor			A7982_02123
A7982_02124	Hypothetical protein			A7982_02124
A7982_02125	Hypothetical protein			A7982_02125
A7982_02126	Hypothetical protein			A7982_02126
A7982_02128	Hypothetical protein			A7982_02128
A7982_02135	Hypothetical protein			A7982_02135
A7982_02136	Hypothetical protein		A7982_02136	A7982_02136
A7982_02137	Hypothetical protein		A7982_02137	A7982_02137
A7982_02138	Hypothetical protein			A7982_02138
A7982_02140	Hypothetical protein			A7982_02140
A7982_02149	Hypothetical protein			A7982_02149
A7982_02150	Hypothetical protein			A7982_02150
A7982_02151	Hypothetical protein			A7982_02151
A7982_02152	Hypothetical protein			A7982_02152
A7982_02153	Hypothetical protein			A7982_02153
A7982_02154	Hypothetical protein			A7982_02154
A7982_02155	Hypothetical protein			A7982_02155
A7982_02156	Hypothetical protein			A7982_02156
A7982_02157	Hypothetical protein			A7982_02157
A7982_02158	Hypothetical protein			A7982_02158
A7982_02160	Hypothetical protein			A7982_02160
A7982_02161	Hypothetical protein			A7982_02161
A7982_02162	Hypothetical protein			A7982_02162
A7982_02163	Hypothetical protein			A7982_02163
A7982_02164	Hypothetical protein			A7982_02164
A7982_02166	Hypothetical protein		A7982_02166	A7982_02166
A7982_02169	Hypothetical protein			A7982_02169
A7982_02174	Hypothetical protein			A7982_02174
A7982_02175	Hypothetical protein		A7982_02175	A7982_02175
A7982_02176	Hypothetical protein			A7982_02176
A7982_02177	Hypothetical protein			A7982_02177
A7982_02181	Hypothetical protein			A7982_02181
A7982_02184	Hypothetical protein			A7982_02184
A7982_02185	Hypothetical protein			A7982_02185
A7982_02186	Hypothetical protein			A7982_02186
A7982_02191	Hypothetical protein			A7982_02191
A7982_02194	Hypothetical protein			A7982_02194
A7982_02195	Hypothetical protein			A7982_02195
A7982_02202	Hypothetical protein			A7982_02202
A7982_02204	Hypothetical protein			A7982_02204
A7982_02205	Hypothetical protein			A7982_02205
A7982_02206	Hypothetical protein			A7982_02206
A7982_02207	Hypothetical protein			A7982_02207
A7982_02212	Hypothetical protein			A7982_02212
A7982_02215	Hypothetical protein			A7982_02215
A7982_02216	Hypothetical protein			A7982_02216
A7982_02217	Hypothetical protein			A7982_02217
A7982_02218	Hypothetical protein			A7982_02218
A7982_02221	Hypothetical protein			A7982_02221
A7982_02222	Hypothetical protein			A7982_02222
A7982_02226	Hypothetical protein			A7982_02226
A7982_02232	Hypothetical protein			A7982_02232
A7982_02242	Hypothetical protein			A7982_02242
A7982_02243	Hypothetical protein			A7982_02243
A7982_02244	Hypothetical protein			A7982_02244
A7982_02248	Hypothetical protein		A7982_02248	A7982_02248
A7982_02249	High-affnity carbon uptake protein Hat/HatR			A7982_02249
A7982_02252	Hypothetical protein			A7982_02252
A7982_02256	Hypothetical protein			A7982_02256
A7982_02260	Hypothetical protein			A7982_02260
A7982_02262	Hypothetical protein			A7982_02262
A7982_02264	Hypothetical protein			A7982_02264
A7982_02265	Hypothetical protein			A7982_02265
A7982_02268	Transcriptional regulator, LysR family protein		A7982_02268	A7982_02268
A7982_02271	Hypothetical protein			A7982_02271
A7982_02274	Hypothetical protein			A7982_02274
A7982_02276	Hypothetical protein			A7982_02276
A7982_02279	Hypothetical protein			A7982_02279
A7982_02282	Hypothetical protein			A7982_02282
A7982_02285	Hypothetical protein			A7982_02285
A7982_02286	Hypothetical protein			A7982_02286
A7982_02287	Hypothetical protein			A7982_02287
A7982_02291	Hypothetical protein			A7982_02291
A7982_02294	Hypothetical protein			A7982_02294
A7982_02295	amidohydrolase 2			A7982_02295
A7982_02296	Hypothetical protein			A7982_02296
A7982_02301	Hypothetical protein			A7982_02301
A7982_02302	Hypothetical protein			A7982_02302
A7982_02305	Hypothetical protein			A7982_02305
A7982_02306	Outer membrane protein, OmpA/MotB family protein		A7982_02306	A7982_02306
A7982_02307	Hypothetical protein			A7982_02307
A7982_02308	Hypothetical protein			A7982_02308
A7982_02309	Hypothetical protein			A7982_02309
A7982_02312	Hypothetical protein			A7982_02312
A7982_02314	Hypothetical protein			A7982_02314
A7982_02315	Hypothetical protein			A7982_02315
A7982_02317	Hypothetical protein			A7982_02317
A7982_02318	Hypothetical protein			A7982_02318
A7982_02320	Hypothetical protein			A7982_02320
A7982_02329	Hypothetical protein			A7982_02329		A7982_02329
A7982_02330	Hypothetical protein			A7982_02330		A7982_02330
A7982_02331	Hypothetical protein			A7982_02331		A7982_02331
A7982_02334	Hypothetical protein			A7982_02334		A7982_02334
A7982_02338	Hypothetical protein			A7982_02338
A7982_02347	Hypothetical protein			A7982_02347		A7982_02347
A7982_02348	Hypothetical protein			A7982_02348		A7982_02348
A7982_02349	Hypothetical protein			A7982_02349		A7982_02349
A7982_02350	Hypothetical protein			A7982_02350		A7982_02350
A7982_02353	Ankyrin protein		A7982_02353	A7982_02353		A7982_02353
A7982_02360	Hypothetical protein			A7982_02360
A7982_02362	Hypothetical protein			A7982_02362
A7982_02363	Hypothetical protein			A7982_02363
A7982_02364	Adenylate cyclase			A7982_02364
A7982_02366	Hypothetical protein		A7982_02366	A7982_02366
A7982_02367	Hypothetical protein			A7982_02367
A7982_02373	Hypothetical protein			A7982_02373
A7982_02374	Hypothetical protein			A7982_02374
A7982_02375	Hypothetical protein			A7982_02375
A7982_02376	Hypothetical protein			A7982_02376
A7982_02377	Hypothetical protein			A7982_02377
A7982_02378	Hypothetical protein			A7982_02378
A7982_02380	Hypothetical protein			A7982_02380
A7982_02381	Hypothetical protein			A7982_02381
A7982_02389	Hypothetical protein		A7982_02389	A7982_02389
A7982_02391	Hypothetical protein			A7982_02391
A7982_02392	Hypothetical protein			A7982_02392
A7982_02393	Hypothetical protein			A7982_02393
A7982_02396	AmpG permease		A7982_02396	A7982_02396
A7982_02403	Hypothetical protein			A7982_02403
A7982_02404	Hypothetical protein			A7982_02404
A7982_02405	Hypothetical protein		A7982_02405	A7982_02405
A7982_02406	Hypothetical protein			A7982_02406
A7982_02410	Hypothetical protein			A7982_02410
A7982_02411	Hypothetical protein		A7982_02411	A7982_02411
A7982_02414	Hypothetical protein			A7982_02414
A7982_02415	Hypothetical protein		A7982_02415	A7982_02415
A7982_02416	Hypothetical protein		A7982_02416	A7982_02416
A7982_02423	Hypothetical protein			A7982_02423
A7982_02435	Hypothetical protein		A7982_02435	A7982_02435
A7982_02436	Phospholipase D p1			A7982_02436
A7982_02437	Hypothetical protein			A7982_02437
A7982_02439	Hypothetical protein			A7982_02439
A7982_02440	Vegetative cell wall protein gp1 precursor (Hydroxyproline-rich glycoprotein 1)		A7982_02440	A7982_02440
A7982_02441	Hypothetical protein			A7982_02441
A7982_02449	Hypothetical protein			A7982_02449
A7982_02456	Hypothetical protein			A7982_02456
A7982_02465	Hypothetical protein		A7982_02465	A7982_02465
A7982_02467	Hypothetical protein			A7982_02467
A7982_02468	Hypothetical protein			A7982_02468
A7982_02485	Hypothetical protein			A7982_02485
A7982_02495	Hypothetical protein			A7982_02495
A7982_02504	Hypothetical protein			A7982_02504
A7982_02511	Hypothetical protein			A7982_02511
A7982_02521	Hypothetical protein			A7982_02521
A7982_02524	Hypothetical protein			A7982_02524
A7982_02528	Hypothetical protein			A7982_02528
A7982_02529	Hypothetical protein			A7982_02529
A7982_02530	Hypothetical protein		A7982_02530	A7982_02530
A7982_02534	Hypothetical protein			A7982_02534
A7982_02541	Hypothetical protein			A7982_02541
A7982_02545	Hypothetical protein			A7982_02545
A7982_02549	Hypothetical protein			A7982_02549
A7982_02552	Hypothetical protein			A7982_02552
A7982_02553	Hypothetical protein			A7982_02553
A7982_02562	Hypothetical protein			A7982_02562
A7982_02564	Hypothetical protein			A7982_02564
A7982_02568	Hypothetical protein			A7982_02568
A7982_02570	Hypothetical protein			A7982_02570
A7982_02574	Hypothetical protein			A7982_02574
A7982_02585	Hypothetical protein			A7982_02585
A7982_02587	Hypothetical protein			A7982_02587
A7982_02589	Hypothetical protein			A7982_02589
A7982_02590	Hypothetical protein			A7982_02590
A7982_02592	PE-PGRS family protein			A7982_02592
A7982_02598	Molybdate metabolism regulator			A7982_02598
A7982_02601	Hypothetical protein			A7982_02601
A7982_02603	Hypothetical protein		A7982_02603	A7982_02603
A7982_02605	Proline-rich protein			A7982_02605
A7982_02607	Hypothetical protein			A7982_02607
A7982_02612	Isoleucyl-tRNA synthetase			A7982_02612
A7982_02614	Hypothetical protein			A7982_02614
A7982_02618	Hypothetical protein			A7982_02618
A7982_02624	Hypothetical protein			A7982_02624
A7982_02626	Hypothetical protein			A7982_02626
A7982_02629	Hypothetical protein			A7982_02629
A7982_02631	Hypothetical protein			A7982_02631
A7982_02635	Hypothetical protein			A7982_02635
A7982_02638	Hypothetical protein			A7982_02638
A7982_02640	Hypothetical protein			A7982_02640
A7982_02641	Hypothetical protein			A7982_02641
A7982_02649	Hypothetical protein			A7982_02649
A7982_02650	Hypothetical protein			A7982_02650
A7982_02657	Hypothetical protein			A7982_02657
A7982_02666	Hypothetical protein			A7982_02666
A7982_02670	Hypothetical protein			A7982_02670
A7982_02672	Hypothetical protein			A7982_02672
A7982_02673	Hypothetical protein		A7982_02673	A7982_02673
A7982_02680	Hypothetical protein			A7982_02680
A7982_02683	NnrS protein involved in response to NO			A7982_02683
A7982_02689	Hypothetical protein			A7982_02689
A7982_02692	Hypothetical protein			A7982_02692
A7982_02705	Hypothetical protein		A7982_02705	A7982_02705
A7982_02706	Hypothetical protein			A7982_02706
A7982_02707	Hypothetical protein			A7982_02707
A7982_02708	DEAD/DEAH box helicase-like protein			A7982_02708
A7982_02713	Hypothetical protein			A7982_02713
A7982_02720	Hypothetical protein			A7982_02720
A7982_02737	Hypothetical protein		A7982_02737	A7982_02737
A7982_02741	Hypothetical protein			A7982_02741
A7982_02748	Hypothetical protein			A7982_02748
A7982_02757	Hypothetical protein			A7982_02757
A7982_02768	Hypothetical protein			A7982_02768
A7982_02772	Hypothetical protein			A7982_02772
A7982_02778	Hypothetical protein			A7982_02778
A7982_02779	Hypothetical protein			A7982_02779
A7982_02780	Hypothetical protein			A7982_02780
A7982_02786	Hypothetical protein			A7982_02786
A7982_02794	Hypothetical protein			A7982_02794
A7982_02796	Hypothetical protein			A7982_02796
A7982_02799	Hypothetical protein			A7982_02799
A7982_02801	Hypothetical protein			A7982_02801
A7982_02803	Hypothetical protein			A7982_02803
A7982_02806	Hypothetical protein			A7982_02806
A7982_02809	Hypothetical protein			A7982_02809
A7982_02815	Hypothetical protein			A7982_02815
A7982_02825	Hypothetical protein			A7982_02825
A7982_02842	Transcriptional regulator, LysR family protein		A7982_02842	A7982_02842
A7982_02849	Arginine deiminase			A7982_02849
A7982_02853	Hypothetical protein			A7982_02853		A7982_02853
A7982_02854	Hypothetical protein			A7982_02854		A7982_02854
A7982_02856	Hypothetical protein			A7982_02856
A7982_02857	Hypothetical protein		A7982_02857	A7982_02857		A7982_02857
A7982_02858	Hypothetical protein			A7982_02858		A7982_02858
A7982_02862	NADH-FMN oxidoreductase			A7982_02862		A7982_02862
A7982_02864	Hypothetical protein			A7982_02864		A7982_02864
A7982_02868	Peptide synthetase		A7982_02868	A7982_02868		A7982_02868
A7982_02876	Hypothetical protein			A7982_02876		A7982_02876
A7982_02882	Hypothetical protein			A7982_02882
A7982_02886	Hypothetical protein			A7982_02886
A7982_02887	Hypothetical protein			A7982_02887		A7982_02887
A7982_02889	Hypothetical protein		A7982_02889	A7982_02889		A7982_02889
A7982_02890	Hypothetical protein		A7982_02890	A7982_02890		A7982_02890
A7982_02894	Hypothetical protein			A7982_02894		A7982_02894
A7982_02899	Hypothetical protein			A7982_02899
A7982_02903	Hypothetical protein			A7982_02903
A7982_02916	Hypothetical protein			A7982_02916
A7982_02917	Hypothetical protein			A7982_02917
A7982_02921	Dihydrolipoamide acetyltransferase			A7982_02921
A7982_02924	Hypothetical protein			A7982_02924
A7982_02931	Hypothetical protein			A7982_02931
A7982_02933	hemagglutinin protein		A7982_02933	A7982_02933
A7982_02934	Hypothetical protein			A7982_02934
A7982_02936	Hypothetical protein			A7982_02936
A7982_02937	Hypothetical protein			A7982_02937
A7982_02946	3-oxoacyl-[acyl-carrier-protein synthase, KASII		A7982_02946	A7982_02946
A7982_02948	Hypothetical protein			A7982_02948
A7982_02952	Hypothetical protein		A7982_02952	A7982_02952
A7982_02956	Hypothetical protein			A7982_02956
A7982_02957	Metallopeptidase		A7982_02957	A7982_02957
A7982_02960	Hypothetical protein			A7982_02960
A7982_02962	Hypothetical protein			A7982_02962
A7982_02963	Hypothetical protein			A7982_02963
A7982_02967	Hypothetical protein			A7982_02967
A7982_02971	Hypothetical protein			A7982_02971
A7982_02973	Hypothetical protein			A7982_02973
A7982_02974	Hypothetical protein			A7982_02974
A7982_02978	Hypothetical protein			A7982_02978
A7982_02979	Hypothetical protein			A7982_02979
A7982_02980	Hypothetical protein			A7982_02980
A7982_02983	Hypothetical protein			A7982_02983
A7982_02985	Hypothetical protein			A7982_02985
A7982_02986	Hypothetical protein			A7982_02986
A7982_02987	Hypothetical protein			A7982_02987
A7982_02989	High-affnity carbon uptake protein Hat/HatR			A7982_02989
A7982_02990	Hypothetical protein			A7982_02990
A7982_02991	Hypothetical protein			A7982_02991
A7982_03004	Hypothetical protein			A7982_03004
A7982_03007	Excinuclease ABC subunit A		A7982_03007	A7982_03007
A7982_03014	Hypothetical protein			A7982_03014
A7982_03015	Hypothetical protein		A7982_03015	A7982_03015
A7982_03020	Hypothetical protein		A7982_03020	A7982_03020
A7982_03021	Hypothetical protein			A7982_03021
A7982_03022	Hypothetical protein		A7982_03022	A7982_03022
A7982_03023	Hypothetical protein		A7982_03023	A7982_03023
A7982_03026	diguanylate cyclase/phosphodiesterase (GGDEF & EAL domains) with PAS/PAC sensor		A7982_03026	A7982_03026
A7982_03028	Hypothetical protein		A7982_03028	A7982_03028
A7982_03029	Hypothetical protein		A7982_03029	A7982_03029
A7982_03030	Hypothetical protein			A7982_03030
A7982_03031	BNR repeat domain protein		A7982_03031	A7982_03031
A7982_03034	Hypothetical protein			A7982_03034		A7982_03034
A7982_03036	Hypothetical protein			A7982_03036		A7982_03036
A7982_03037	Hypothetical protein			A7982_03037		A7982_03037
A7982_03043	Hypothetical protein			A7982_03043		A7982_03043
A7982_03053	Hypothetical protein			A7982_03053
A7982_03058	Hypothetical protein			A7982_03058
A7982_03063	Hypothetical protein			A7982_03063
A7982_03067	Hypothetical protein			A7982_03067
A7982_03069	Hypothetical protein		A7982_03069	A7982_03069
A7982_03073	Hypothetical protein			A7982_03073
A7982_03074	Putative secretion system X protein GspD-like protein			A7982_03074
A7982_03076	Hypothetical protein		A7982_03076	A7982_03076
A7982_03077	Hypothetical protein		A7982_03077	A7982_03077
A7982_03080	Hypothetical protein			A7982_03080
A7982_03086	Hypothetical protein		A7982_03086	A7982_03086
A7982_03087	Hypothetical protein			A7982_03087
A7982_03089	Hypothetical protein		A7982_03089	A7982_03089
A7982_03090	Hypothetical protein			A7982_03090
A7982_03094	Hypothetical protein		A7982_03094	A7982_03094
A7982_03095	Hypothetical protein			A7982_03095
A7982_03103	Hypothetical protein			A7982_03103
A7982_03105	Hypothetical protein			A7982_03105
A7982_03106	Hypothetical protein			A7982_03106
A7982_03110	Hypothetical protein			A7982_03110
A7982_03116	Hypothetical protein			A7982_03116
A7982_03120	Hypothetical protein			A7982_03120
A7982_03121	Hypothetical protein			A7982_03121
A7982_03125	Hypothetical protein		A7982_03125	A7982_03125
A7982_03126	Hypothetical protein		A7982_03126	A7982_03126
A7982_03129	Hypothetical protein			A7982_03129
A7982_03134	Hypothetical protein		A7982_03134	A7982_03134
A7982_03141	Hypothetical protein			A7982_03141
A7982_03144	methyl-accepting chemotaxis protein		A7982_03144	A7982_03144
A7982_03145	Hypothetical protein			A7982_03145
A7982_03151	Hypothetical protein			A7982_03151
A7982_03153	Thiamin-phosphate pyrophosphorylase		A7982_03153	A7982_03153
A7982_03160	Hypothetical protein			A7982_03160
A7982_03162	Hypothetical protein			A7982_03162
A7982_03167	Hypothetical protein			A7982_03167
A7982_03169	Hypothetical protein			A7982_03169
A7982_03173	Hypothetical protein			A7982_03173
A7982_03179	Hypothetical protein			A7982_03179
A7982_03182	Oligo alginate lyase			A7982_03182
A7982_03196	Hypothetical protein			A7982_03196
A7982_03197	Hypothetical protein			A7982_03197
A7982_03201	Hypothetical protein			A7982_03201
A7982_03208	Hypothetical protein			A7982_03208
A7982_03212	Hypothetical protein			A7982_03212
A7982_03213	Hypothetical protein			A7982_03213
A7982_03214	Hypothetical protein			A7982_03214
A7982_03219	Hypothetical protein			A7982_03219
A7982_03226	Hypothetical protein			A7982_03226
A7982_03233	Hypothetical protein			A7982_03233
A7982_03235	Asparagine synthetase			A7982_03235
A7982_03247	Hypothetical protein			A7982_03247
A7982_03248	Hypothetical protein			A7982_03248
A7982_03250	Hypothetical protein			A7982_03250
A7982_03264	Hypothetical protein			A7982_03264
A7982_03267	Hypothetical protein		A7982_03267	A7982_03267
A7982_03268	Hypothetical protein			A7982_03268
A7982_03272	Hypothetical protein			A7982_03272
A7982_03273	Hypothetical protein			A7982_03273
A7982_03274	Hypothetical protein			A7982_03274
A7982_03279	Hypothetical protein			A7982_03279
A7982_03286	Hypothetical protein			A7982_03286
A7982_03295	integral membrane protein		A7982_03295	A7982_03295
A7982_03297	Hypothetical protein			A7982_03297
A7982_03298	Hypothetical protein		A7982_03298	A7982_03298
A7982_03299	Hypothetical protein			A7982_03299
A7982_03301	Hypothetical protein			A7982_03301
A7982_03304	Hypothetical protein			A7982_03304
A7982_03306	Hypothetical protein			A7982_03306
A7982_03307	Hypothetical protein			A7982_03307
A7982_03308	Hypothetical protein			A7982_03308
A7982_03309	Hypothetical protein			A7982_03309
A7982_03311	strictosidine synthase family protein		A7982_03311	A7982_03311
A7982_03312	Transposase		A7982_03312	A7982_03312
A7982_03313	Hypothetical protein		A7982_03313	A7982_03313
A7982_03314	Hypothetical protein		A7982_03314	A7982_03314
A7982_03316	Transcriptional regulator, LuxR family protein		A7982_03316	A7982_03316
A7982_03318	Hypothetical protein			A7982_03318
A7982_03321	Hypothetical protein			A7982_03321
A7982_03323	15,15' beta carotene dioxygenase		A7982_03323	A7982_03323
A7982_03324	dioxygenase (secreted protein)		A7982_03324	A7982_03324
A7982_03325	Hypothetical protein			A7982_03325
A7982_03328	Hypothetical protein			A7982_03328
A7982_03331	Hypothetical protein			A7982_03331
A7982_03332	Hypothetical protein			A7982_03332
A7982_03334	Hypothetical protein			A7982_03334
A7982_03336	Hypothetical protein		A7982_03336	A7982_03336
A7982_03341	Hypothetical protein			A7982_03341
A7982_03343	Hypothetical protein			A7982_03343
A7982_03347	Hypothetical protein			A7982_03347
A7982_03349	Hypothetical protein			A7982_03349
A7982_03350	Hypothetical protein			A7982_03350
A7982_03355	Hypothetical protein		A7982_03355	A7982_03355
A7982_03356	Hypothetical protein			A7982_03356
A7982_03361	Hypothetical protein			A7982_03361
A7982_03363	Hypothetical protein			A7982_03363
A7982_03367	Hypothetical protein			A7982_03367
A7982_03368	Hypothetical protein			A7982_03368
A7982_03369	Flagellar hook-length control protein FliK		A7982_03369	A7982_03369
A7982_03372	Hypothetical protein			A7982_03372
A7982_03374	Hypothetical protein			A7982_03374
A7982_03384	Hypothetical protein			A7982_03384
A7982_03388	Hypothetical protein		A7982_03388	A7982_03388
A7982_03391	Hypothetical protein			A7982_03391		A7982_03391
A7982_03392	Hypothetical protein			A7982_03392		A7982_03392
A7982_03393	Hypothetical protein		A7982_03393	A7982_03393		A7982_03393
A7982_03394	Hypothetical protein		A7982_03394	A7982_03394		A7982_03394
A7982_03395	Hypothetical protein		A7982_03395	A7982_03395		A7982_03395
A7982_03396	Hypothetical protein		A7982_03396	A7982_03396		A7982_03396
A7982_03397	Hypothetical protein			A7982_03397
A7982_03407	Hypothetical protein			A7982_03407		A7982_03407
A7982_03408	Hypothetical protein			A7982_03408
A7982_03409	Hypothetical protein			A7982_03409
A7982_03410	Hypothetical protein			A7982_03410
A7982_03411	Hypothetical protein			A7982_03411
A7982_03412	Hypothetical protein			A7982_03412
A7982_03417	Endoglucanase		A7982_03417	A7982_03417
A7982_03418	Tryptophan synthase alpha chain		A7982_03418	A7982_03418
A7982_03421	Hypothetical protein			A7982_03421
A7982_03422	Hypothetical protein			A7982_03422
A7982_03424	Mobile element protein		A7982_03424	A7982_03424
A7982_03425	Hypothetical protein			A7982_03425
A7982_03439	Hypothetical protein			A7982_03439
A7982_03452	Hypothetical protein			A7982_03452
A7982_03461	Hypothetical protein			A7982_03461
A7982_03465	Hypothetical protein			A7982_03465
A7982_03467	Hypothetical protein			A7982_03467
A7982_03474	Hypothetical protein			A7982_03474
A7982_03475	Hypothetical protein			A7982_03475
A7982_03492	Hypothetical protein			A7982_03492
A7982_03495	Hypothetical protein			A7982_03495
A7982_03498	Hypothetical protein			A7982_03498
A7982_03500	Sensor protein		A7982_03500	A7982_03500
A7982_03506	Hypothetical protein			A7982_03506
A7982_03509	Hypothetical protein			A7982_03509
A7982_03511	Hypothetical protein			A7982_03511
A7982_03512	Hypothetical protein			A7982_03512
A7982_03513	Hypothetical protein			A7982_03513
A7982_03515	Hypothetical protein			A7982_03515
A7982_03518	Hypothetical protein			A7982_03518
A7982_03521	Hypothetical protein			A7982_03521
A7982_03523	Hypothetical protein			A7982_03523
A7982_03532	Hypothetical protein			A7982_03532
A7982_03542	Hypothetical protein			A7982_03542
A7982_03543	Membrane dipeptidase precursor		A7982_03543	A7982_03543
A7982_03545	Hypothetical protein			A7982_03545
A7982_03546	Hypothetical protein			A7982_03546
A7982_03547	Hypothetical protein			A7982_03547
A7982_03548	Hypothetical protein			A7982_03548
A7982_03550	Hypothetical protein			A7982_03550
A7982_03551	Hypothetical protein			A7982_03551
A7982_03553	Hypothetical protein			A7982_03553
A7982_03554	Hypothetical protein			A7982_03554
A7982_03558	Hypothetical protein			A7982_03558
A7982_03559	Hypothetical protein			A7982_03559
A7982_03560	Hypothetical protein			A7982_03560
A7982_03561	Hypothetical protein			A7982_03561
A7982_03562	Hypothetical protein			A7982_03562
A7982_03566	Hypothetical protein			A7982_03566
A7982_03569	Hypothetical protein			A7982_03569
A7982_03575	Hypothetical protein			A7982_03575
A7982_03576	zinc protease			A7982_03576
A7982_03578	Fe-S oxidoreductase			A7982_03578
A7982_03580	Hypothetical protein		A7982_03580	A7982_03580
A7982_03582	Hypothetical protein			A7982_03582
A7982_03585	Hypothetical protein			A7982_03585
A7982_03586	Hypothetical protein			A7982_03586
A7982_03588	Light-dependent protochlorophyllide reductase		A7982_03588	A7982_03588
A7982_03589	putative polyketide cyclase		A7982_03589	A7982_03589
A7982_03590	Hypothetical protein			A7982_03590
A7982_03595	Hypothetical protein			A7982_03595
A7982_03596	Hypothetical protein			A7982_03596
A7982_03597	Hypothetical protein			A7982_03597
A7982_03600	Hypothetical protein			A7982_03600
A7982_03604	Hypothetical protein			A7982_03604
A7982_03605	Hypothetical protein		A7982_03605	A7982_03605
A7982_03610	Hypothetical protein			A7982_03610
A7982_03612	Transcriptional regulator, TetR family protein		A7982_03612	A7982_03612
A7982_03615	Hypothetical protein		A7982_03615	A7982_03615
A7982_03616	DNA-binding protein HU			A7982_03616
A7982_03620	Hypothetical protein			A7982_03620
A7982_03621	Hypothetical protein			A7982_03621
A7982_03623	Hypothetical protein			A7982_03623
A7982_03625	Hypothetical protein			A7982_03625
A7982_03634	Macrolide export ATP-binding/permease protein MacB		A7982_03634	A7982_03634
A7982_03640	Pectate lyase			A7982_03640
A7982_03641	Adenylate cyclase		A7982_03641	A7982_03641
A7982_03642	Putative serine/threonine-protein kinase pknH		A7982_03642	A7982_03642	A7982_03642
A7982_03648	Hypothetical protein			A7982_03648
A7982_03649	Hypothetical protein			A7982_03649
A7982_03655	Hypothetical protein			A7982_03655
A7982_03657	Hypothetical protein			A7982_03657
A7982_03669	Hypothetical protein			A7982_03669
A7982_03677	sensor histidine kinase		A7982_03677	A7982_03677
A7982_03678	Hypothetical protein			A7982_03678
A7982_03684	Hypothetical protein			A7982_03684
A7982_03689	Hypothetical protein			A7982_03689
A7982_03691	Hypothetical protein			A7982_03691
A7982_03700	Hypothetical protein			A7982_03700
A7982_03701	Hypothetical protein			A7982_03701
A7982_03705	Hypothetical protein			A7982_03705
A7982_03711	serine/threonine protein kinase		A7982_03711	A7982_03711	A7982_03711
A7982_03713	Hypothetical protein			A7982_03713
A7982_03717	Hypothetical protein			A7982_03717
A7982_03718	Hypothetical protein			A7982_03718
A7982_03721	Hypothetical protein			A7982_03721
A7982_03724	Hypothetical protein			A7982_03724
A7982_03725	Urease accessory protein UreD		A7982_03725	A7982_03725
A7982_03726	Hypothetical protein			A7982_03726
A7982_03739	Hypothetical protein			A7982_03739
A7982_03746	Hypothetical protein			A7982_03746		A7982_03746
A7982_03748	Hypothetical protein			A7982_03748		A7982_03748
A7982_03750	Hypothetical protein			A7982_03750		A7982_03750
A7982_03756	Sensory box histidine kinase		A7982_03756	A7982_03756		A7982_03756
A7982_03760	Non-ribosomal peptide synthase		A7982_03760	A7982_03760		A7982_03760
A7982_03761	5'-nucleotidase			A7982_03761		A7982_03761
A7982_03762	Hypothetical protein			A7982_03762		A7982_03762
A7982_03766	Flagellar hook-length control protein FliK		A7982_03766	A7982_03766		A7982_03766
A7982_03768	Hypothetical protein		A7982_03768	A7982_03768		A7982_03768
A7982_03772	Hypothetical protein			A7982_03772		A7982_03772
A7982_03787	Hypothetical protein			A7982_03787
A7982_03793	Hypothetical protein			A7982_03793
A7982_03802	Hypothetical protein			A7982_03802
A7982_03803	Hypothetical protein		A7982_03803	A7982_03803
A7982_03808	Hypothetical protein			A7982_03808
A7982_03812	Hypothetical protein			A7982_03812
A7982_03813	Hypothetical protein			A7982_03813
A7982_03814	Hypothetical protein			A7982_03814
A7982_03817	Hypothetical protein		A7982_03817	A7982_03817
A7982_03818	Hypothetical protein		A7982_03818	A7982_03818
A7982_03824	Hypothetical protein			A7982_03824
A7982_03831	Hypothetical protein			A7982_03831
A7982_03835	Hypothetical protein			A7982_03835
A7982_03839	Hypothetical protein		A7982_03839	A7982_03839
A7982_03846	internalin, putative		A7982_03846	A7982_03846
A7982_03848	Hypothetical protein			A7982_03848
A7982_03849	Hypothetical protein			A7982_03849
A7982_03850	Hypothetical protein			A7982_03850
A7982_03851	Hypothetical protein			A7982_03851
A7982_03852	Hypothetical protein			A7982_03852
A7982_03853	Hypothetical protein			A7982_03853
A7982_03854	Hypothetical protein			A7982_03854
A7982_03855	Hypothetical protein			A7982_03855
A7982_03862	Hypothetical protein			A7982_03862
A7982_03863	Hypothetical protein			A7982_03863
A7982_03867	Hypothetical protein			A7982_03867
A7982_03868	Hypothetical protein			A7982_03868
A7982_03874	Hypothetical protein			A7982_03874
A7982_03875	Hypothetical protein			A7982_03875
A7982_03876	Hypothetical protein			A7982_03876
A7982_03877	Hypothetical protein			A7982_03877
A7982_03878	Hypothetical protein			A7982_03878
A7982_03883	Hypothetical protein			A7982_03883
A7982_03884	Hypothetical protein			A7982_03884
A7982_03886	Hypothetical protein			A7982_03886
A7982_03890	Hypothetical protein			A7982_03890
A7982_03891	Hypothetical protein			A7982_03891
A7982_03892	Threonine dehydrogenase		A7982_03892	A7982_03892
A7982_03894	Hypothetical protein		A7982_03894	A7982_03894
A7982_03897	Hypothetical protein		A7982_03897	A7982_03897
A7982_03898	Hypothetical protein			A7982_03898
A7982_03899	Hypothetical protein			A7982_03899
A7982_03901	Hypothetical protein			A7982_03901
A7982_03903	Hypothetical protein			A7982_03903
A7982_03906	Hypothetical protein		A7982_03906	A7982_03906
A7982_03907	Hypothetical protein			A7982_03907
A7982_03913	Ceramide glucosyltransferase		A7982_03913	A7982_03913
A7982_03916	Hypothetical protein			A7982_03916
A7982_03918	Hypothetical protein		A7982_03918	A7982_03918
A7982_03919	Hypothetical protein		A7982_03919	A7982_03919
A7982_03920	Hypothetical protein			A7982_03920
A7982_03921	Hypothetical protein			A7982_03921
A7982_03922	Hypothetical protein		A7982_03922	A7982_03922
A7982_03924	Hypothetical protein			A7982_03924
A7982_03925	Hypothetical protein			A7982_03925
A7982_03926	Hypothetical protein			A7982_03926
A7982_03927	Hypothetical protein		A7982_03927	A7982_03927
A7982_03928	Hypothetical protein			A7982_03928
A7982_03929	Hypothetical protein			A7982_03929
A7982_03930	Hypothetical protein		A7982_03930	A7982_03930
A7982_03933	Transcriptional regulator, AraC family protein		A7982_03933	A7982_03933
A7982_03938	RNA polymerase sigma factor RpoH		A7982_03938	A7982_03938
A7982_03939	Ferric siderophore transport system, periplasmic binding protein TonB		A7982_03939	A7982_03939
A7982_03944	Hypothetical protein			A7982_03944
A7982_03950	Transaldolase		A7982_03950	A7982_03950
A7982_03953	Retron-type RNA-directed DNA polymerase		A7982_03953	A7982_03953
A7982_03954	Hypothetical protein			A7982_03954
A7982_03956	Hypothetical protein			A7982_03956
A7982_03957	Chaperone protein DnaK		A7982_03957	A7982_03957
A7982_03959	Hypothetical protein			A7982_03959
A7982_03961	Hypothetical protein			A7982_03961
A7982_03962	Osmotically inducible protein Y precursor			A7982_03962
A7982_03965	Transaldolase		A7982_03965	A7982_03965
A7982_03966	Threonine dehydrogenase		A7982_03966	A7982_03966
A7982_03967	Hypothetical protein			A7982_03967
A7982_03969	Kup system potassium uptake protein		A7982_03969	A7982_03969		A7982_03969
A7982_03970	Hypothetical protein			A7982_03970		A7982_03970
A7982_03971	Hypothetical protein			A7982_03971		A7982_03971
A7982_03972	Hypothetical protein			A7982_03972		A7982_03972
A7982_03973	Hypothetical protein			A7982_03973		A7982_03973
A7982_03975	Hypothetical protein			A7982_03975		A7982_03975
A7982_03976	Hypothetical protein			A7982_03976		A7982_03976
A7982_03978	Hypothetical protein			A7982_03978		A7982_03978
A7982_03981	Hypothetical protein			A7982_03981
A7982_03982	Hypothetical protein			A7982_03982
A7982_03983	Hypothetical protein			A7982_03983
A7982_03984	Hypothetical protein			A7982_03984
A7982_03986	Hypothetical protein			A7982_03986
A7982_03987	Hypothetical protein		A7982_03987	A7982_03987
A7982_03992	Acid phosphatase			A7982_03992
A7982_03997	Hypothetical protein			A7982_03997
A7982_03999	Hypothetical protein			A7982_03999
A7982_04003	Hypothetical protein			A7982_04003
A7982_04019	Hypothetical protein			A7982_04019
A7982_04020	Hypothetical protein			A7982_04020
A7982_04022	Hypothetical protein			A7982_04022
A7982_04023	Hypothetical protein			A7982_04023
A7982_04024	Hypothetical protein			A7982_04024
A7982_04026	Hypothetical protein			A7982_04026
A7982_04027	Hypothetical protein			A7982_04027
A7982_04030	Hypothetical protein			A7982_04030
A7982_04031	Hypothetical protein			A7982_04031
A7982_04032	Peptidyl-prolyl cis-trans isomerase			A7982_04032
A7982_04034	Hypothetical protein			A7982_04034
A7982_04036	Serine phosphatase RsbU, regulator of sigma subunit protein		A7982_04036	A7982_04036
A7982_04037	Hypothetical protein			A7982_04037
A7982_04039	two-component hybrid sensor and regulator		A7982_04039	A7982_04039
A7982_04040	Hypothetical protein			A7982_04040
A7982_04043	Hypothetical protein			A7982_04043
A7982_04045	Hypothetical protein			A7982_04045
A7982_04048	Hypothetical protein			A7982_04048
A7982_04051	Hypothetical protein			A7982_04051
A7982_04056	Hypothetical protein			A7982_04056
A7982_04060	Hypothetical protein		A7982_04060	A7982_04060
A7982_04061	Hypothetical protein			A7982_04061
A7982_04063	Hypothetical protein		A7982_04063	A7982_04063
A7982_04064	Putative membrane protein			A7982_04064
A7982_04068	Membrane protein related to metalloendopeptidase		A7982_04068	A7982_04068
A7982_04071	Hypothetical protein			A7982_04071
A7982_04072	acyltransferase family protein			A7982_04072
A7982_04073	Hypothetical protein			A7982_04073
A7982_04081	Hypothetical protein		A7982_04081	A7982_04081
A7982_04085	Hypothetical protein			A7982_04085
A7982_04086	Lipid A export ATP-binding/permease protein MsbA		A7982_04086	A7982_04086
A7982_04089	Hypothetical protein		A7982_04089	A7982_04089
A7982_04095	Hypothetical protein			A7982_04095
A7982_04098	Gluconokinase		A7982_04098	A7982_04098
A7982_04100	Hypothetical protein			A7982_04100
A7982_04107	Hypothetical protein			A7982_04107
A7982_04110	Hypothetical protein			A7982_04110
A7982_04113	Xanthine dehydrogenase, iron-sulfur cluster and FAD-binding subunit A		A7982_04113	A7982_04113
A7982_04117	Hypothetical protein			A7982_04117		A7982_04117
A7982_04118	Hypothetical protein			A7982_04118		A7982_04118
A7982_04122	TOMM biosynthesis cyclodehydratase protein C		A7982_04122	A7982_04122		A7982_04122
A7982_04125	Hypothetical protein			A7982_04125		A7982_04125
A7982_04129	Signal transduction response regulator		A7982_04129	A7982_04129		A7982_04129
A7982_04131	Hypothetical protein			A7982_04131		A7982_04131
A7982_04136	Hypothetical protein		A7982_04136	A7982_04136		A7982_04136
A7982_04141	Hypothetical protein			A7982_04141		A7982_04141
A7982_04142	Hypothetical protein			A7982_04142		A7982_04142
A7982_04145	Polyhydroxyalkanoic acid synthase			A7982_04145
A7982_04146	Hypothetical protein			A7982_04146
A7982_04147	Hypothetical protein			A7982_04147
A7982_04148	Hypothetical protein			A7982_04148
A7982_04152	Hypothetical protein			A7982_04152
A7982_04158	Hypothetical protein			A7982_04158
A7982_04166	Hypothetical protein			A7982_04166
A7982_04176	Hypothetical protein			A7982_04176
A7982_04179	Hypothetical protein			A7982_04179
A7982_04180	Hypothetical protein		A7982_04180	A7982_04180
A7982_04182	Hypothetical protein			A7982_04182
A7982_04184	6-phosphogluconate dehydrogenase, NAD-binding protein		A7982_04184	A7982_04184
A7982_04186	Hypothetical protein			A7982_04186
A7982_04187	Hypothetical protein			A7982_04187
A7982_04188	Hypothetical protein			A7982_04188
A7982_04189	Hypothetical protein			A7982_04189
A7982_04190	Hypothetical protein			A7982_04190
A7982_04192	Hypothetical protein			A7982_04192
A7982_04193	Hypothetical protein			A7982_04193
A7982_04195	Hypothetical protein			A7982_04195
A7982_04196	Hypothetical protein			A7982_04196
A7982_04198	Hypothetical protein			A7982_04198
A7982_04199	Hypothetical protein			A7982_04199
A7982_04200	Hypothetical protein			A7982_04200
A7982_04202	Hypothetical protein			A7982_04202
A7982_04203	Hypothetical protein			A7982_04203
A7982_04204	Hypothetical protein			A7982_04204
A7982_04207	Hypothetical protein			A7982_04207
A7982_04208	Hypothetical protein			A7982_04208
A7982_04209	Hypothetical protein			A7982_04209
A7982_04210	Hypothetical protein			A7982_04210
A7982_04211	Hypothetical protein			A7982_04211
A7982_04213	Hypothetical protein			A7982_04213
A7982_04215	Sulfatase modifying factor 1 precursor		A7982_04215	A7982_04215
A7982_04216	Hypothetical protein			A7982_04216
A7982_04218	Hypothetical protein			A7982_04218
A7982_04219	Hypothetical protein		A7982_04219	A7982_04219
A7982_04220	Hypothetical protein			A7982_04220
A7982_04222	Transcriptional regulator, TetR family protein			A7982_04222
A7982_04224	Hypothetical protein			A7982_04224
A7982_04226	Hypothetical protein			A7982_04226
A7982_04230	Hypothetical protein			A7982_04230
A7982_04234	Hypothetical protein			A7982_04234
A7982_04235	Hypothetical protein			A7982_04235
A7982_04236	Transcriptional regulator, AraC family protein		A7982_04236	A7982_04236
A7982_04239	Hypothetical protein			A7982_04239
A7982_04247	Hypothetical protein			A7982_04247
A7982_04249	Hypothetical protein			A7982_04249
A7982_04252	Hypothetical protein			A7982_04252
A7982_04253	Metal-dependent phosphohydrolase, HD subdomain protein		A7982_04253	A7982_04253
A7982_04256	Hypothetical protein			A7982_04256
A7982_04257	Radical SAM domain protein			A7982_04257
A7982_04258	Hypothetical protein			A7982_04258
A7982_04260	Hypothetical protein			A7982_04260
A7982_04261	Hypothetical protein			A7982_04261
A7982_04262	Hypothetical protein			A7982_04262
A7982_04263	Hypothetical protein			A7982_04263
A7982_04264	Hypothetical protein			A7982_04264
A7982_04265	Hypothetical protein		A7982_04265	A7982_04265
A7982_04266	Hypothetical protein			A7982_04266
A7982_04267	Hypothetical protein			A7982_04267
A7982_04271	Transcriptional regulator, CadC			A7982_04271
A7982_04272	Hypothetical protein			A7982_04272
A7982_04273	Hypothetical protein			A7982_04273
A7982_04274	Hypothetical protein			A7982_04274
A7982_04275	Hypothetical protein			A7982_04275
A7982_04276	Hypothetical protein			A7982_04276
A7982_04278	Hypothetical protein			A7982_04278
A7982_04285	Hypothetical protein			A7982_04285
A7982_04290	Hypothetical protein			A7982_04290
A7982_04292	Hypothetical protein			A7982_04292
A7982_04295	Hypothetical protein			A7982_04295
A7982_04304	Hypothetical protein			A7982_04304
A7982_04310	Hypothetical protein			A7982_04310
A7982_04311	Hypothetical protein		A7982_04311	A7982_04311
A7982_04315	Hypothetical protein			A7982_04315
A7982_04328	Hypothetical protein			A7982_04328
A7982_04329	Hypothetical protein			A7982_04329
A7982_04333	Hypothetical protein			A7982_04333
A7982_04336	Hypothetical protein			A7982_04336
A7982_04339	Hypothetical protein		A7982_04339	A7982_04339
A7982_04342	Hypothetical protein			A7982_04342
A7982_04343	Hypothetical protein			A7982_04343
A7982_04349	Transcriptional regulator, AraC family protein		A7982_04349	A7982_04349
A7982_04350	Transcriptional regulator, LysR family protein		A7982_04350	A7982_04350
A7982_04354	Mobile element protein		A7982_04354	A7982_04354
A7982_04357	Superoxide dismutase			A7982_04357
A7982_04358	Hypothetical protein			A7982_04358
A7982_04360	Oligopeptide ABC transporter, periplasmic oligopeptide-binding protein OppA			A7982_04360
A7982_04364	Hypothetical protein			A7982_04364
A7982_04365	Hypothetical protein			A7982_04365
A7982_04366	Mobile element protein		A7982_04366	A7982_04366
A7982_04370	Hypothetical protein			A7982_04370
A7982_04371	Hypothetical protein		A7982_04371	A7982_04371
A7982_04373	Hypothetical protein			A7982_04373
A7982_04374	Hypothetical protein			A7982_04374
A7982_04375	Hypothetical protein			A7982_04375
A7982_04376	Hypothetical protein		A7982_04376	A7982_04376
A7982_04379	Hypothetical protein			A7982_04379
A7982_04380	Hypothetical protein			A7982_04380
A7982_04381	Hypothetical protein			A7982_04381
A7982_04383	Hypothetical protein		A7982_04383	A7982_04383
A7982_04384	Hypothetical protein			A7982_04384
A7982_04387	Hypothetical protein			A7982_04387
A7982_04388	Hypothetical protein			A7982_04388
A7982_04390	Hypothetical protein			A7982_04390
A7982_04394	Hypothetical protein			A7982_04394
A7982_04395	Hypothetical protein			A7982_04395
A7982_04396	Hypothetical protein			A7982_04396
A7982_04397	Hypothetical protein			A7982_04397
A7982_04401	Hypothetical protein		A7982_04401	A7982_04401
A7982_04403	Hypothetical protein			A7982_04403
A7982_04410	Hypothetical protein			A7982_04410
A7982_04412	transcriptional regulator, LuxR family, putative		A7982_04412	A7982_04412
A7982_04425	Hypothetical protein			A7982_04425
A7982_04426	Hypothetical protein			A7982_04426
A7982_04427	Hypothetical protein			A7982_04427
A7982_04428	Hypothetical protein		A7982_04428	A7982_04428
A7982_04429	Hypothetical protein		A7982_04429	A7982_04429
A7982_04430	Hypothetical protein			A7982_04430
A7982_04432	Hypothetical protein		A7982_04432	A7982_04432
A7982_04433	Hypothetical protein			A7982_04433
A7982_04435	Transposase			A7982_04435
A7982_04436	Hypothetical protein			A7982_04436
A7982_04437	Survival protein SurA precursor (Peptidyl-prolyl cis-trans isomerase SurA)		A7982_04437	A7982_04437
A7982_04438	Outer membrane protein assembly factor YaeT precursor			A7982_04438
A7982_04442	Hypothetical protein			A7982_04442
A7982_04445	Hypothetical protein			A7982_04445
A7982_04446	Hypothetical protein			A7982_04446
A7982_04447	Hypothetical protein			A7982_04447
A7982_04449	Oxidoreductase		A7982_04449	A7982_04449
A7982_04454	Hypothetical protein			A7982_04454
A7982_04460	Hypothetical protein		A7982_04460	A7982_04460
A7982_04472	Hypothetical protein			A7982_04472
A7982_04477	Hypothetical protein			A7982_04477
A7982_04478	Hypothetical protein			A7982_04478
A7982_04481	Hypothetical protein			A7982_04481
A7982_04483	Hypothetical protein			A7982_04483
A7982_04488	Type I antifreeze protein			A7982_04488
A7982_04489	Peptide chain release factor 1		A7982_04489	A7982_04489
A7982_04490	Hypothetical protein			A7982_04490
A7982_04495	Hypothetical protein			A7982_04495
A7982_04499	Hypothetical protein			A7982_04499
A7982_04500	Hypothetical protein		A7982_04500	A7982_04500
A7982_04508	Hypothetical protein		A7982_04508	A7982_04508
A7982_04509	Hypothetical protein			A7982_04509
A7982_04510	Hypothetical protein			A7982_04510
A7982_04511	Hypothetical protein			A7982_04511
A7982_04514	Hypothetical protein			A7982_04514
A7982_04515	Hypothetical protein			A7982_04515
A7982_04516	Hypothetical protein			A7982_04516
A7982_04517	Hypothetical protein		A7982_04517	A7982_04517
A7982_04518	Hypothetical protein		A7982_04518	A7982_04518
A7982_04519	Hypothetical protein		A7982_04519	A7982_04519
A7982_04522	Hypothetical protein			A7982_04522
A7982_04523	Hypothetical protein			A7982_04523
A7982_04526	Hypothetical protein			A7982_04526
A7982_04527	Sterol desaturase			A7982_04527
A7982_04528	Hypothetical protein			A7982_04528
A7982_04530	Hypothetical protein			A7982_04530
A7982_04533	Hypothetical protein			A7982_04533
A7982_04535	Hypothetical protein			A7982_04535
A7982_04537	Hypothetical protein		A7982_04537	A7982_04537
A7982_04538	Hypothetical protein			A7982_04538
A7982_04539	Hypothetical protein		A7982_04539	A7982_04539
A7982_04544	Hypothetical protein			A7982_04544
A7982_04545	Hypothetical protein			A7982_04545
A7982_04546	Hypothetical protein			A7982_04546
A7982_04547	Hypothetical protein			A7982_04547
A7982_04549	Hypothetical protein			A7982_04549
A7982_04550	Hypothetical protein			A7982_04550
A7982_04555	Hypothetical protein			A7982_04555
A7982_04556	Hypothetical protein			A7982_04556
A7982_04558	Hypothetical protein			A7982_04558
A7982_04559	Hypothetical protein			A7982_04559
A7982_04562	Hypothetical protein			A7982_04562
A7982_04563	Hypothetical protein			A7982_04563
A7982_04564	Hypothetical protein		A7982_04564	A7982_04564
A7982_04565	Hypothetical protein			A7982_04565
A7982_04573	Hypothetical protein			A7982_04573
A7982_04574	Hypothetical protein			A7982_04574
A7982_04577	Hypothetical protein			A7982_04577
A7982_04579	Hypothetical protein			A7982_04579
A7982_04583	Hypothetical protein		A7982_04583	A7982_04583
A7982_04584	Hypothetical protein			A7982_04584
A7982_04586	Hypothetical protein			A7982_04586
A7982_04588	Hypothetical protein			A7982_04588
A7982_04590	Hypothetical protein		A7982_04590	A7982_04590
A7982_04591	Hypothetical protein			A7982_04591
A7982_04593	Hypothetical protein			A7982_04593
A7982_04594	Hypothetical protein		A7982_04594	A7982_04594
A7982_04595	Hypothetical protein			A7982_04595
A7982_04600	Hypothetical protein			A7982_04600
A7982_04602	Hypothetical protein			A7982_04602
A7982_04606	Hypothetical protein			A7982_04606
A7982_04607	Hypothetical protein			A7982_04607
A7982_04620	Hypothetical protein			A7982_04620
A7982_04622	Hypothetical protein			A7982_04622
A7982_04627	Hypothetical protein			A7982_04627
A7982_04628	Prolipoprotein diacylglyceryl transferase			A7982_04628
A7982_04636	Hypothetical protein			A7982_04636
A7982_04637	Secreted trypsin-like serine protease			A7982_04637
A7982_04638	Hypothetical protein			A7982_04638
A7982_04639	Hypothetical protein			A7982_04639
A7982_04640	Hypothetical protein			A7982_04640
A7982_04641	Hypothetical protein			A7982_04641
A7982_04643	Flagellar hook-length control protein FliK		A7982_04643	A7982_04643
A7982_04645	Hypothetical protein			A7982_04645
A7982_04654	Hypothetical protein			A7982_04654
A7982_04656	Hypothetical protein			A7982_04656
A7982_04658	Hypothetical protein			A7982_04658
A7982_04659	Hypothetical protein			A7982_04659
A7982_04664	Hypothetical protein		A7982_04664	A7982_04664
A7982_04666	Hypothetical protein			A7982_04666
A7982_04671	Hypothetical protein			A7982_04671
A7982_04672	BNR repeat domain protein		A7982_04672	A7982_04672
A7982_04673	Multi antimicrobial extrusion protein		A7982_04673	A7982_04673
A7982_04675	Hypothetical protein			A7982_04675
A7982_04679	Hypothetical protein			A7982_04679
A7982_04680	Hypothetical protein			A7982_04680
A7982_04681	Hypothetical protein			A7982_04681
A7982_04683	Hypothetical protein			A7982_04683
A7982_04684	Hypothetical protein		A7982_04684	A7982_04684
A7982_04686	Hypothetical protein			A7982_04686
A7982_04689	Hypothetical protein			A7982_04689
A7982_04690	Putative serine/threonine-protein kinase pknH		A7982_04690	A7982_04690
A7982_04691	Hypothetical protein			A7982_04691
A7982_04692	Hypothetical protein			A7982_04692
A7982_04693	Hypothetical protein			A7982_04693
A7982_04695	Hypothetical protein		A7982_04695	A7982_04695
A7982_04698	Hypothetical protein			A7982_04698
A7982_04706	Hypothetical protein			A7982_04706
A7982_04713	Hypothetical protein			A7982_04713
A7982_04716	Hypothetical protein			A7982_04716
A7982_04718	Hypothetical protein			A7982_04718
A7982_04719	Hypothetical protein			A7982_04719
A7982_04726	Gluconokinase		A7982_04726	A7982_04726
A7982_04727	Hypothetical protein			A7982_04727
A7982_04749	Hypothetical protein			A7982_04749
A7982_04752	Xanthine/uracil/thiamine/ascorbate permease family protein			A7982_04752
A7982_04754	Hypothetical protein			A7982_04754
A7982_04756	Hypothetical protein			A7982_04756
A7982_04767	Hypothetical protein			A7982_04767
A7982_04768	Hypothetical protein			A7982_04768
A7982_04770	Helicase, SNF2/RAD54 family protein			A7982_04770
A7982_04772	Hypothetical protein			A7982_04772
A7982_04781	Hypothetical protein			A7982_04781
A7982_04796	Hypothetical protein			A7982_04796
A7982_04799	Hypothetical protein			A7982_04799
A7982_04805	Hypothetical protein			A7982_04805
A7982_04808	Hypothetical protein			A7982_04808
A7982_04812	Hypothetical protein			A7982_04812
A7982_04813	Putative acetyltransferase		A7982_04813	A7982_04813		A7982_04813
A7982_04817	2-iminoacetate synthase			A7982_04817		A7982_04817
A7982_04818	Hypothetical protein			A7982_04818		A7982_04818
A7982_04819	Hypothetical protein			A7982_04819		A7982_04819
A7982_04820	monooxygenase, FAD-binding protein			A7982_04820		A7982_04820
A7982_04821	Hypothetical protein			A7982_04821		A7982_04821
A7982_04828	Hypothetical protein			A7982_04828		A7982_04828
A7982_04829	Hypothetical protein			A7982_04829		A7982_04829
A7982_04837	Metal dependent amidohydrolase		A7982_04837	A7982_04837
A7982_04847	Hypothetical protein			A7982_04847
A7982_04866	Hypothetical protein		A7982_04866	A7982_04866
A7982_04868	Hypothetical protein			A7982_04868
A7982_04870	Hypothetical protein			A7982_04870
A7982_04872	Hypothetical protein			A7982_04872
A7982_04873	Hypothetical protein			A7982_04873
A7982_04878	Hypothetical protein			A7982_04878
A7982_04879	Hypothetical protein			A7982_04879
A7982_04890	Hypothetical protein			A7982_04890
A7982_04893	Hypothetical protein			A7982_04893
A7982_04895	Hypothetical protein			A7982_04895
A7982_04898	Hypothetical protein			A7982_04898
A7982_04906	Hypothetical protein		A7982_04906	A7982_04906
A7982_04907	Hypothetical protein			A7982_04907
A7982_04914	hemagglutinin protein			A7982_04914
A7982_04921	Hypothetical protein			A7982_04921
A7982_04924	Hypothetical protein			A7982_04924
A7982_04932	Adenosine deaminase		A7982_04932	A7982_04932		A7982_04932
A7982_04935	Hypothetical protein			A7982_04935
A7982_04937	Hypothetical protein			A7982_04937		A7982_04937
A7982_04938	Hypothetical protein			A7982_04938		A7982_04938
A7982_04941	Hypothetical protein			A7982_04941		A7982_04941
A7982_04942	Hypothetical protein			A7982_04942		A7982_04942
A7982_04944	Hypothetical protein			A7982_04944		A7982_04944
A7982_04945	Hypothetical protein			A7982_04945		A7982_04945
A7982_04948	Chitinase		A7982_04948	A7982_04948
A7982_04951	Hypothetical protein		A7982_04951	A7982_04951
A7982_04952	BNR repeat domain protein		A7982_04952	A7982_04952
A7982_04953	Hypothetical protein			A7982_04953
A7982_04954	Hypothetical protein			A7982_04954
A7982_04955	Hypothetical protein			A7982_04955
A7982_04956	Hypothetical protein			A7982_04956
A7982_04957	Hypothetical protein			A7982_04957
A7982_04958	RNA ligase, phage-associated			A7982_04958
A7982_04959	Hypothetical protein			A7982_04959
A7982_04961	Hypothetical protein			A7982_04961
A7982_04963	Hypothetical protein			A7982_04963
A7982_04967	Hypothetical protein			A7982_04967
A7982_04974	Hypothetical protein			A7982_04974
A7982_04975	Hypothetical protein			A7982_04975
A7982_04976	Hypothetical protein			A7982_04976
A7982_04978	Hypothetical protein			A7982_04978
A7982_04980	Hypothetical protein			A7982_04980
A7982_04981	Hypothetical protein			A7982_04981
A7982_04982	Hypothetical protein			A7982_04982
A7982_04983	Methylmalonyl-CoA epimerase			A7982_04983
A7982_04987	Hypothetical protein			A7982_04987
A7982_04990	Hypothetical protein			A7982_04990
A7982_04993	Hypothetical protein		A7982_04993	A7982_04993
A7982_04994	Hypothetical protein			A7982_04994
A7982_04996	Hypothetical protein			A7982_04996
A7982_04997	Hypothetical protein			A7982_04997
A7982_05003	Hypothetical protein			A7982_05003
A7982_05009	Hypothetical protein			A7982_05009
A7982_05013	Cytochrome c oxidase polypeptide II		A7982_05013	A7982_05013
A7982_05023	Hypothetical protein			A7982_05023
A7982_05029	Hypothetical protein			A7982_05029
A7982_05037	Hypothetical protein			A7982_05037
A7982_05043	Hypothetical protein			A7982_05043
A7982_05052	Hypothetical protein			A7982_05052
A7982_05055	Hypothetical protein			A7982_05055
A7982_05060	Hypothetical protein			A7982_05060
A7982_05061	Hypothetical protein			A7982_05061
A7982_05063	Hypothetical protein			A7982_05063
A7982_05064	Trehalose synthase		A7982_05064	A7982_05064
A7982_05065	Hypothetical protein			A7982_05065
A7982_05087	Hypothetical protein			A7982_05087
A7982_05091	Hypothetical protein			A7982_05091
A7982_05092	Hypothetical protein			A7982_05092
A7982_05094	Hypothetical protein			A7982_05094
A7982_05095	Hypothetical protein			A7982_05095
A7982_05097	Hypothetical protein			A7982_05097
A7982_05099	Hypothetical protein			A7982_05099
A7982_05101	Hypothetical protein			A7982_05101
A7982_05102	Hypothetical protein		A7982_05102	A7982_05102
A7982_05109	Hypothetical protein			A7982_05109
A7982_05114	Hypothetical protein		A7982_05114	A7982_05114
A7982_05116	Endoglucanase			A7982_05116
A7982_05119	Hypothetical protein		A7982_05119	A7982_05119		A7982_05119
A7982_05120	Putative transcriptional regulator		A7982_05120	A7982_05120		A7982_05120
A7982_05128	Hypothetical protein			A7982_05128
A7982_05129	Hypothetical protein			A7982_05129
A7982_05131	Hypothetical protein			A7982_05131
A7982_05132	Hypothetical protein			A7982_05132
A7982_05134	Endonuclease			A7982_05134
A7982_05144	Hypothetical protein			A7982_05144
A7982_05149	Hypothetical protein			A7982_05149
A7982_05152	Hypothetical protein		A7982_05152	A7982_05152
A7982_05155	Hypothetical protein			A7982_05155
A7982_05162	Hypothetical protein			A7982_05162
A7982_05163	glycosyl transferase family 2		A7982_05163	A7982_05163
A7982_05168	Hypothetical protein			A7982_05168
A7982_05169	Hypothetical protein			A7982_05169
A7982_05170	Hypothetical protein			A7982_05170
A7982_05171	Hypothetical protein			A7982_05171
A7982_05172	Hypothetical protein			A7982_05172
A7982_05176	Hypothetical protein			A7982_05176
A7982_05181	Hypothetical protein			A7982_05181
A7982_05184	Hypothetical protein			A7982_05184
A7982_05187	Hypothetical protein			A7982_05187
A7982_05188	Hypothetical protein			A7982_05188
A7982_05189	Hypothetical protein			A7982_05189
A7982_05191	Virulence factor mviN		A7982_05191	A7982_05191
A7982_05192	Hypothetical protein		A7982_05192	A7982_05192
A7982_05194	Radical SAM domain protein		A7982_05194	A7982_05194
A7982_05197	Radical SAM domain protein		A7982_05197	A7982_05197
A7982_05199	Hypothetical protein		A7982_05199	A7982_05199
A7982_05201	Hypothetical protein			A7982_05201
A7982_05209	Hypothetical protein			A7982_05209
A7982_05212	Hypothetical protein			A7982_05212
A7982_05217	Hypothetical protein			A7982_05217
A7982_05218	Hypothetical protein			A7982_05218
A7982_05221	Hypothetical protein			A7982_05221
A7982_05238	Transglutaminase-like enzyme		A7982_05238	A7982_05238
A7982_05240	Hypothetical protein			A7982_05240
A7982_05243	Hypothetical protein			A7982_05243
A7982_05245	Hypothetical protein			A7982_05245
A7982_05246	Hypothetical protein			A7982_05246
A7982_05251	Aminopeptidase N		A7982_05251	A7982_05251
A7982_05256	Hypothetical protein			A7982_05256
A7982_05257	Hypothetical protein			A7982_05257
A7982_05258	Hypothetical protein			A7982_05258
A7982_05265	Hypothetical protein		A7982_05265	A7982_05265
A7982_05266	Hypothetical protein		A7982_05266	A7982_05266
A7982_05268	Hypothetical protein			A7982_05268
A7982_05271	Hypothetical protein			A7982_05271
A7982_05272	Hypothetical protein			A7982_05272
A7982_05276	Hypothetical protein			A7982_05276
A7982_05277	Hypothetical protein			A7982_05277
A7982_05280	Potassium-transporting ATPase B chain		A7982_05280	A7982_05280
A7982_05282	Potassium-transporting ATPase C chain			A7982_05282
A7982_05287	Inosine-5'-monophosphate dehydrogenase			A7982_05287
A7982_05289	Hypothetical protein			A7982_05289
A7982_05291	Hypothetical protein		A7982_05291	A7982_05291
A7982_05297	Sensory box histidine kinase		A7982_05297	A7982_05297
A7982_05298	Hypothetical protein			A7982_05298
A7982_05299	Osmosensitive K+ channel histidine kinase KdpD		A7982_05299	A7982_05299
A7982_05301	Hypothetical protein			A7982_05301
A7982_05302	Hypothetical protein			A7982_05302
A7982_05303	Hypothetical protein			A7982_05303
A7982_05305	Hypothetical protein			A7982_05305
A7982_05306	Hypothetical protein			A7982_05306
A7982_05310	Hypothetical protein			A7982_05310
A7982_05311	Hypothetical protein			A7982_05311
A7982_05317	Hypothetical protein			A7982_05317
A7982_05318	Hypothetical protein			A7982_05318
A7982_05325	Hypothetical protein			A7982_05325
A7982_05326	diguanylate cyclase (GGDEF domain) with PAS/PAC sensor		A7982_05326	A7982_05326
A7982_05328	Hypothetical protein			A7982_05328
A7982_05329	Hypothetical protein			A7982_05329
A7982_05330	Hypothetical protein			A7982_05330
A7982_05340	Hypothetical protein			A7982_05340
A7982_05355	Hypothetical protein			A7982_05355
A7982_05357	Hypothetical protein		A7982_05357	A7982_05357
A7982_05381	Hypothetical protein			A7982_05381
A7982_05382	Bacterial leucyl aminopeptidase		A7982_05382	A7982_05382
A7982_05383	Hypothetical protein			A7982_05383
A7982_05384	Hypothetical protein		A7982_05384	A7982_05384
A7982_05388	Hypothetical protein			A7982_05388
A7982_05395	Hypothetical protein			A7982_05395
A7982_05396	Hypothetical protein			A7982_05396
A7982_05401	glycosyl transferase family 2			A7982_05401
A7982_05404	Hypothetical protein			A7982_05404
A7982_05411	Hypothetical protein			A7982_05411
A7982_05412	Hypothetical protein			A7982_05412
A7982_05419	Hypothetical protein			A7982_05419
A7982_05424	Hypothetical protein			A7982_05424
A7982_05427	Hypothetical protein			A7982_05427
A7982_05428	Hypothetical protein			A7982_05428
A7982_05432	Hypothetical protein			A7982_05432
A7982_05435	Hypothetical protein			A7982_05435
A7982_05436	Hypothetical protein			A7982_05436
A7982_05437	Hypothetical protein			A7982_05437
A7982_05439	Hypothetical protein			A7982_05439
A7982_05443	putative exported protein		A7982_05443	A7982_05443
A7982_05445	Hypothetical protein			A7982_05445
A7982_05446	Hypothetical protein			A7982_05446
A7982_05457	Hypothetical protein			A7982_05457
A7982_05460	Hypothetical protein			A7982_05460
A7982_05462	Metallo-beta-lactamase superfamily protein			A7982_05462
A7982_05467	Hypothetical protein			A7982_05467
A7982_05469	Hypothetical protein			A7982_05469
A7982_05470	Hypothetical protein			A7982_05470
A7982_05471	RNA polymerase sigma-70 factor, ECF subfamily protein			A7982_05471
A7982_05472	Hypothetical protein			A7982_05472
A7982_05474	Multiple EGF-like-domain protein 3 precursor		A7982_05474	A7982_05474
A7982_05478	Hypothetical protein		A7982_05478	A7982_05478
A7982_05482	Hypothetical protein			A7982_05482
A7982_05490	Hypothetical protein			A7982_05490
A7982_05494	Hypothetical protein			A7982_05494
A7982_05497	Hypothetical protein			A7982_05497
A7982_05498	Hypothetical protein			A7982_05498
A7982_05500	Hypothetical protein			A7982_05500
A7982_05501	Hypothetical protein			A7982_05501
A7982_05502	Hypothetical protein			A7982_05502
A7982_05503	gala protein 4			A7982_05503
A7982_05508	Hypothetical protein			A7982_05508
A7982_05509	Hypothetical protein			A7982_05509
A7982_05517	Hypothetical protein			A7982_05517
A7982_05518	Hypothetical protein			A7982_05518
A7982_05519	Hypothetical protein			A7982_05519
A7982_05522	Hypothetical protein			A7982_05522
A7982_05524	Hypothetical protein			A7982_05524
A7982_05530	Hypothetical protein			A7982_05530
A7982_05532	Hypothetical protein			A7982_05532
A7982_05533	Hypothetical protein			A7982_05533
A7982_05536	Hypothetical protein			A7982_05536
A7982_05537	Hypothetical protein		A7982_05537	A7982_05537
A7982_05538	Hypothetical protein		A7982_05538	A7982_05538
A7982_05539	Hypothetical protein			A7982_05539
A7982_05544	1-aminocyclopropane-1-carboxylate deaminase		A7982_05544	A7982_05544
A7982_05547	Hypothetical protein			A7982_05547
A7982_05551	Pyruvate/2-oxoglutarate dehydrogenase complex, dihydrolipoamide acyltransferase			A7982_05551
A7982_05558	Pyridoxine biosynthesis glutamine amidotransferase, glutaminase subunit protein			A7982_05558
A7982_05559	Pyridoxine biosynthesis glutamine amidotransferase, synthase subunit protein			A7982_05559
A7982_05561	Hypothetical protein			A7982_05561
A7982_05562	Hypothetical protein			A7982_05562
A7982_05564	Hypothetical protein			A7982_05564
A7982_05566	Hypothetical protein			A7982_05566
A7982_05567	Hypothetical protein			A7982_05567
A7982_05585	Hypothetical protein			A7982_05585
A7982_05586	TPR repeat protein			A7982_05586
A7982_05587	TPR domain protein			A7982_05587
A7982_05593	Hypothetical protein			A7982_05593
A7982_05594	Hypothetical protein			A7982_05594
A7982_05596	Hypothetical protein			A7982_05596
A7982_05597	Cytosolic acyl coenzyme A thioester hydrolase, inducible			A7982_05597
A7982_05598	Hypothetical protein			A7982_05598
A7982_05599	Hypothetical protein			A7982_05599
A7982_05601	Outer membrane lipoprotein		A7982_05601	A7982_05601
A7982_05602	Hypothetical protein		A7982_05602	A7982_05602
A7982_05609	Hypothetical protein			A7982_05609
A7982_05610	outer membrane efflux protein			A7982_05610
A7982_05612	Hypothetical protein			A7982_05612
A7982_05613	ABC transporter permease protein		A7982_05613	A7982_05613
A7982_05615	Hypothetical protein			A7982_05615
A7982_05617	Hypothetical protein		A7982_05617	A7982_05617
A7982_05620	Hypothetical protein			A7982_05620
A7982_05627	Hypothetical protein			A7982_05627
A7982_05629	Hypothetical protein			A7982_05629
A7982_05630	Hypothetical protein			A7982_05630
A7982_05634	Hypothetical protein			A7982_05634
A7982_05635	Hypothetical protein			A7982_05635
A7982_05640	Hypothetical protein			A7982_05640
A7982_05641	Hypothetical protein			A7982_05641
A7982_05642	Hypothetical protein			A7982_05642
A7982_05646	Hypothetical protein			A7982_05646
A7982_05648	Hypothetical protein			A7982_05648
A7982_05655	Hypothetical protein			A7982_05655
A7982_05661	Hypothetical protein			A7982_05661
A7982_05665	Hypothetical protein			A7982_05665
A7982_05671	Hypothetical protein			A7982_05671
A7982_05676	Tryptophan synthase alpha chain			A7982_05676
A7982_05681	Hypothetical protein			A7982_05681
A7982_05686	multi-sensor signal transduction histidine kinase		A7982_05686	A7982_05686
A7982_05688	Signal transduction response regulator		A7982_05688	A7982_05688
A7982_05690	Hypothetical protein			A7982_05690
A7982_05691	Hypothetical protein			A7982_05691
A7982_05693	Hypothetical protein			A7982_05693
A7982_05694	Hypothetical protein			A7982_05694
A7982_05695	Hypothetical protein			A7982_05695
A7982_05704	Hypothetical protein			A7982_05704
A7982_05711	Hypothetical protein			A7982_05711		A7982_05711
A7982_05722	Hypothetical protein			A7982_05722
A7982_05727	Hypothetical protein		A7982_05727	A7982_05727
A7982_05728	Hypothetical protein			A7982_05728
A7982_05729	Hypothetical protein			A7982_05729
A7982_05732	Hypothetical protein			A7982_05732
A7982_05734	5'-nucleotidase		A7982_05734	A7982_05734
A7982_05740	Hypothetical protein			A7982_05740
A7982_05741	Hypothetical protein			A7982_05741
A7982_05744	Hypothetical protein		A7982_05744	A7982_05744
A7982_05746	Hypothetical protein			A7982_05746
A7982_05748	Carbohydrate-selective porin			A7982_05748
A7982_05749	Hypothetical protein			A7982_05749
A7982_05751	Hypothetical protein			A7982_05751
A7982_05753	SAM-dependent methyltransferase		A7982_05753	A7982_05753
A7982_05754	Hypothetical protein			A7982_05754
A7982_05756	Hypothetical protein			A7982_05756
A7982_05757	Hypothetical protein			A7982_05757
A7982_05759	Hypothetical protein			A7982_05759
A7982_05760	Transcriptional regulator, AraC family protein		A7982_05760	A7982_05760
A7982_05764	Hypothetical protein			A7982_05764
A7982_05766	Hypothetical protein			A7982_05766
A7982_05768	Hypothetical protein			A7982_05768
A7982_05771	Hypothetical protein			A7982_05771
A7982_05772	Hypothetical protein			A7982_05772
A7982_05773	Hypothetical protein			A7982_05773
A7982_05778	Hypothetical protein			A7982_05778
A7982_05781	Hypothetical protein			A7982_05781
A7982_05783	Hypothetical protein		A7982_05783	A7982_05783
A7982_05784	Hypothetical protein			A7982_05784
A7982_05785	Hypothetical protein			A7982_05785
A7982_05786	Hypothetical protein			A7982_05786
A7982_05792	Hypothetical protein		A7982_05792	A7982_05792
A7982_05793	Hypothetical protein			A7982_05793
A7982_05798	Hypothetical protein			A7982_05798
A7982_05802	Hypothetical protein			A7982_05802
A7982_05805	Hypothetical protein			A7982_05805
A7982_05807	Hypothetical protein			A7982_05807
A7982_05814	Hypothetical protein			A7982_05814
A7982_05816	Hypothetical protein			A7982_05816
A7982_05817	Hypothetical protein			A7982_05817
A7982_05818	Hypothetical protein			A7982_05818
A7982_05819	Hypothetical protein			A7982_05819
A7982_05820	Na(+) H(+) antiporter subunit B			A7982_05820
A7982_05840	Hypothetical protein			A7982_05840
A7982_05852	Hypothetical protein			A7982_05852
A7982_05862	Hypothetical protein			A7982_05862
A7982_05872	Hypothetical protein			A7982_05872
A7982_05876	Hypothetical protein		A7982_05876	A7982_05876
A7982_05877	Hypothetical protein			A7982_05877
A7982_05881	Hypothetical protein			A7982_05881
A7982_05884	Hypothetical protein			A7982_05884
A7982_05886	Arabinan endo-1,5-alpha-L-arabinosidase		A7982_05886	A7982_05886
A7982_05890	Hypothetical protein			A7982_05890
A7982_05891	UDP-glucose 4-epimerase		A7982_05891	A7982_05891
A7982_05892	Hypothetical protein			A7982_05892
A7982_05893	Hypothetical protein		A7982_05893	A7982_05893
A7982_05900	Hypothetical protein			A7982_05900
A7982_05902	Hypothetical protein			A7982_05902
A7982_05906	Hypothetical protein			A7982_05906
A7982_05907	Hypothetical protein			A7982_05907
A7982_05908	Hypothetical protein			A7982_05908
A7982_05909	Hypothetical protein			A7982_05909
A7982_05910	Outer membrane protein			A7982_05910
A7982_05911	Hypothetical protein		A7982_05911	A7982_05911
A7982_05914	Hypothetical protein			A7982_05914
A7982_05916	Metal-dependent hydrolase of the beta-lactamase superfamily I		A7982_05916	A7982_05916
A7982_05920	Hypothetical protein			A7982_05920
A7982_05921	Hypothetical protein			A7982_05921
A7982_05927	Hypothetical protein			A7982_05927
A7982_05933	Hypothetical protein			A7982_05933		A7982_05933
A7982_05941	Hypothetical protein			A7982_05941
A7982_05943	Hypothetical protein			A7982_05943
A7982_05945	Hypothetical protein			A7982_05945
A7982_05956	Hypothetical protein			A7982_05956
A7982_05962	Haloacetate dehalogenase H-1			A7982_05962
A7982_05964	Hypothetical protein			A7982_05964
A7982_05965	Hypothetical protein			A7982_05965
A7982_05973	Hypothetical protein			A7982_05973
A7982_05974	Hypothetical protein		A7982_05974	A7982_05974
A7982_05975	Pectate lyase		A7982_05975	A7982_05975
A7982_05977	Hypothetical protein			A7982_05977
A7982_05986	Hypothetical protein			A7982_05986
A7982_05987	Hypothetical protein			A7982_05987
A7982_05991	Hypothetical protein		A7982_05991	A7982_05991
A7982_05992	Hypothetical protein			A7982_05992
A7982_05993	Hypothetical protein		A7982_05993	A7982_05993
A7982_05994	Hypothetical protein			A7982_05994
A7982_05996	Hypothetical protein			A7982_05996
[truncated: 12,020 more rows]

## Sheet: Supplementary Table S2b
Supplementary Table S2b: Genomic islands in M. rosea genome
Island No.	Island start	Island end	Length	G+C	Strand	Unique exogenous genes
1	4397	11030	6633	0.684429	Lagging
2	538915	566533	27618	0.689312	Lagging
3	820018	881933	61915	0.696472	Leading
4	1372689	1421302	48613	0.683267	Lagging	A7982_01236, A7982_01237
5	1779217	1786590	7373	0.671455	Lagging
6	2943678	2961728	18050	0.708182	Lagging
7	3834493	3880256	45763	0.665439	Lagging	A7982_03316, A7982_03323
8	4405099	4418173	13074	0.672125	Lagging
9	4412062	4416451	4389	0.651667	Leading
10	4542711	4547279	4568	0.69275	Lagging
11	4595579	4613885	18306	0.67075	Lagging	A7982_03938
12	7558726	7584054	25328	0.700913	Lagging
13	8493785	8523920	30135	0.693846	Leading	A7982_07359
14	10837059	10850971	13912	0.673263	Leading
15	12093289	12102748	9459	0.650571	Leading
16	12340483	12347859	7376	0.599	Leading
17	15151628	15210534	58906	0.670352	Leading	A7982_13297, A7982_13305
18	15585182	15608644	23462	0.68635	Lagging
19	15635069	15651222	16153	0.676231	Lagging	A7982_13680
20	15720063	15734356	14293	0.7188	Leading
21	15753420	15793575	40155	0.694353	Leading	A7982_13782
22	15803456	15820301	16845	0.677929	Lagging
23	15840073	15869554	29481	0.674966	Leading
24	15957960	16031401	73441	0.67	Lagging

## Sheet: Supplementary Table S2c
Supplementary Table S2c: Comparative analysis of Pfam members in selected myxobacteria
Pfam_ID	M. rosea	C. apiculatus	L. luteola	P. fumosum	Polyangium sp. SDU3-1	S. amylolyticus	S. cellulosum_So_ce26	S. cellulosum_So_ce56	S. cellulosum_So_ce836	S. cellulosum_So_ceGT47	S. cellulosum So0003-19-2	S. cellulosum So0007-03	S. cellulosum_So0008-312	S. cellulosum_So0157-2	S. cellulosum_So0163	Average count
Pkinase	360	284	234	295	334	226	355	329	328	267	170	226	230	229	188	270.333
Response_reg	190	149	205	171	203	175	209	178	192	146	145	178	149	196	140	175.067
HATPase_c	188	107	162	155	165	133	170	149	158	104	113	143	122	158	126	143.533
HisKA	156	91	136	127	140	108	146	126	134	93	94	117	99	128	98	119.533
DUF4215	130	11	17	18	7	12	11	16	18	14	8	10	15	17	9	20.8667
Sigma54_activat	100	56	90	62	52	64	79	78	68	56	56	73	64	83	41	68.1333
Sigma70_r2	98	44	160	72	60	63	76	79	94	65	70	80	65	84	75	79
HTH_1	93	41	106	30	29	48	59	50	53	25	42	57	42	68	58	53.4
TetR_N	93	36	64	41	36	40	51	33	49	22	38	49	38	53	52	46.3333
LysR_substrate	92	44	109	30	28	48	62	50	56	23	45	58	41	68	57	54.0667
VCBS	91	20	35	53	40	39	39	23	50	12	14	27	10	43	14	34
Pentapeptide	88	70	6	42	65	0	70	85	84	94	66	64	62	78	68	62.8
ABC_tran	86	76	76	86	74	67	120	112	129	90	98	122	102	132	99	97.9333
Sigma70_r4_2	84	39	172	84	50	59	69	72	86	50	61	75	63	86	68	74.5333
HTH_18	79	20	60	22	30	51	60	47	54	31	37	49	44	56	57	46.4667
Phage_GPD	71	53	0	49	54	2	27	29	27	30	17	35	20	33	27	31.6
HTH_8	70	44	57	39	40	41	60	55	45	45	30	47	41	54	26	46.2667
FGE-sulfatase	69	38	40	44	46	14	47	50	42	27	35	37	40	29	40	39.8667
adh_short	67	43	53	35	40	39	38	29	46	30	30	39	38	39	45	40.7333
Radical_SAM	65	41	29	55	56	48	37	33	32	32	34	32	35	32	27	39.2
AMP-binding	62	55	26	39	33	25	73	36	91	50	25	45	38	56	36	46
DUF2169	61	59	0	39	38	0	36	37	37	30	20	24	22	31	24	30.5333
AAA_16	59	46	21	75	83	29	104	93	95	70	36	68	48	94	47	64.5333
FHA	59	49	41	48	41	38	57	50	50	43	36	44	44	40	37	45.1333
GAF_2	53	47	51	51	53	42	65	57	55	42	45	46	46	61	41	50.3333
TPR_12	53	15	6	39	38	18	49	29	25	22	11	22	13	34	20	26.2667
PP-binding	51	72	16	38	38	15	136	84	159	85	20	53	41	86	58	63.4667
adh_short_C2	48	28	37	35	40	28	38	24	35	22	29	38	31	42	35	34
PAS_4	46	77	31	73	100	43	81	74	89	58	64	87	67	100	63	70.2
HAMP	46	31	40	38	48	25	45	40	43	27	23	23	19	36	24	33.8667
AMP-binding_C	46	40	18	28	21	14	50	25	66	33	15	28	24	43	23	31.6
RCC1_2	46	36	175	46	66	66	72	36	15	30	16	30	16	36	19	47
ADH_N	41	19	32	23	24	22	28	25	31	13	21	32	18	28	30	25.8
ADH_zinc_N	39	17	25	20	18	16	28	19	30	15	18	29	18	27	26	23
Abhydrolase_1	39	22	36	28	29	26	28	18	23	17	15	24	15	23	25	24.5333
HEAT_2	37	39	26	39	43	46	37	39	40	35	9	21	28	24	23	32.4
MFS_1	36	30	40	30	29	27	33	25	45	26	26	30	27	34	36	31.6
PEGA	36	30	15	23	20	51	46	31	51	34	24	34	35	35	27	32.8
Condensation	35	24	3	17	5	3	61	20	74	25	6	28	19	41	20	25.4
OmpA	34	27	27	27	24	19	30	30	32	29	24	29	29	30	28	27.9333
Epimerase	33	21	25	26	33	21	25	22	26	20	24	26	23	26	27	25.2
OEP	33	16	61	29	17	32	11	18	14	16	4	12	11	18	12	20.2667
PAS_3	31	39	21	49	52	17	47	28	46	31	35	45	34	42	36	36.8667
Aldo_ket_red	31	28	23	19	21	19	30	26	28	19	16	23	22	25	27	23.8
FG-GAP_2	31	53	10	39	43	18	11	6	6	0	12	4	0	7	4	16.2667
Abhydrolase_6	30	26	37	21	23	24	23	19	19	11	24	21	20	25	24	23.1333
HlyD_D23	30	19	36	20	10	18	13	14	14	11	13	13	12	14	13	16.6667
Cu-binding_MopE	30	18	6	19	21	90	15	10	8	5	7	9	10	7	7	17.4667
CBS	29	24	25	24	27	20	27	29	39	43	27	47	31	47	41	32
WD40	28	31	0	43	111	1	95	67	64	16	59	47	82	29	28	46.7333
Metallophos	28	27	35	32	27	21	28	26	26	23	28	30	24	28	27	27.3333
FAD_binding_3	28	15	17	7	19	13	27	20	26	18	14	18	17	21	17	18.4667
Yop-YscD_cpl	28	17	25	21	23	23	22	20	16	17	11	19	16	16	13	19.1333
RCC1	28	19	43	17	49	24	20	14	5	5	1	1	2	5	5	15.8667
GAF	27	14	22	36	36	14	41	36	39	28	25	41	25	38	31	30.2
Acetyltransf_1	27	16	25	19	17	30	29	20	25	16	25	26	23	30	27	23.6667
CarboxypepD_reg	27	18	11	24	29	20	21	24	27	19	15	20	17	14	19	20.3333
TPR_19	27	8	12	18	13	27	15	13	15	13	8	9	13	11	9	14.0667
PG_binding_1	27	7	3	8	8	3	6	8	9	3	0	12	4	6	7	7.4
Glyoxalase	26	20	25	13	20	20	18	23	23	22	21	20	22	23	20	21.0667
TPR_16	26	17	20	18	22	45	22	25	27	23	10	15	21	18	19	21.8667
STAS	25	68	26	73	111	6	80	65	76	55	53	79	52	81	60	60.6667
p450	25	24	5	31	45	6	43	24	32	27	27	37	34	36	30	28.4
Helicase_C	25	22	25	24	25	16	27	30	26	28	18	15	22	24	17	22.9333
Acyl-CoA_dh_N	25	25	13	22	23	20	22	16	22	17	13	18	19	17	16	19.2
VWA	25	14	19	23	23	12	18	18	13	15	10	13	13	14	15	16.3333
AAA	25	17	11	20	17	15	14	21	19	21	17	19	19	22	15	18.1333
Acyl-CoA_dh_1	25	22	15	23	23	22	16	14	17	15	12	16	16	15	13	17.6
Sigma70_r4	25	12	17	15	14	11	12	13	14	14	13	12	9	14	11	13.7333
ACR_tran	25	15	38	15	10	15	9	10	9	7	9	9	10	12	7	13.3333
Acyl-CoA_dh_M	24	21	16	21	23	22	17	14	18	15	11	15	16	15	13	17.4
GerE	24	3	42	8	9	22	12	5	7	3	7	9	6	6	10	11.5333
Trans_reg_C	24	14	25	16	16	14	12	12	11	9	10	10	8	11	7	13.2667
Methyltransf_25	23	23	14	16	24	16	25	19	27	19	15	19	14	21	21	19.7333
Lactamase_B	23	13	18	14	15	16	11	13	12	10	12	9	11	10	10	13.1333
RHS_repeat	21	24	0	14	24	5	32	24	34	48	32	49	35	18	33	26.2
cNMP_binding	21	18	29	28	24	18	19	22	25	22	17	20	18	20	20	21.4
AhpC-TSA	21	13	19	12	17	13	16	15	18	18	15	15	16	17	20	16.3333
PP2C_2	21	16	11	13	15	9	16	15	21	19	17	16	19	18	16	16.1333
DUF4150	21	18	0	12	11	0	15	14	17	18	10	16	12	15	15	12.9333
SnoaL_2	21	11	22	11	13	10	13	4	5	3	2	7	2	8	9	9.4
BPD_transp_1	20	21	20	30	24	13	44	36	44	27	33	40	36	41	42	31.4
Methyltransf_11	20	11	9	13	14	13	27	21	27	18	18	21	21	21	23	18.4667
Aminotran_1_2	19	14	18	14	19	15	19	19	19	16	17	18	17	22	19	17.6667
ECH_1	19	15	18	16	18	19	14	14	12	11	12	11	10	14	13	14.4
FA_desaturase	19	10	9	7	8	11	9	10	12	6	9	11	9	12	10	10.1333
ketoacyl-synt	18	38	12	25	28	13	73	55	78	52	6	17	17	44	41	34.4667
NAD_binding_10	18	8	16	9	3	8	13	10	9	7	11	10	9	13	9	10.2
Stig1	18	0	11	17	7	29	7	9	10	5	8	7	5	5	6	9.6
Pentapeptide_4	18	15	3	16	10	0	14	6	16	9	9	12	7	11	6	10.1333
TonB_C	18	7	11	14	14	9	11	10	15	10	5	6	9	14	4	10.4667
Patatin	18	9	4	8	9	5	6	6	7	3	5	5	5	6	4	6.66667
Cupin_6	18	5	8	4	5	3	10	6	10	5	4	7	7	8	3	6.86667
DDE_Tnp_IS66	18	3	1	2	2	0	3	12	29	2	0	5	4	7	1	5.93333
Glycos_transf_1	17	12	17	13	14	14	17	21	21	19	15	17	18	20	20	17
EamA	17	12	18	9	13	17	17	16	21	12	15	20	15	21	17	16
Pyr_redox_2	17	15	21	19	18	23	15	16	18	14	11	14	16	16	15	16.5333
Trypsin_2	17	11	9	22	12	13	17	21	16	14	10	18	9	17	14	14.6667
PLDc_2	17	11	18	12	11	10	13	13	10	9	11	6	9	12	13	11.6667
PAS	17	10	11	22	23	14	22	13	11	15	16	14	12	13	13	15.0667
MMPL	17	6	12	11	10	10	5	5	5	5	3	3	3	5	5	7
PMT_2	17	7	9	11	10	8	10	6	9	7	2	3	7	8	5	7.93333
Beta-lactamase	16	10	13	13	9	5	20	10	16	13	13	16	12	16	15	13.1333
Acyltransferase	16	13	12	17	14	12	13	13	13	15	12	11	11	8	10	12.6667
Thioredoxin_4	16	9	12	12	9	4	10	13	10	10	13	14	13	12	10	11.1333
B12-binding	16	11	11	9	9	6	12	14	12	12	13	13	11	14	10	11.5333
Amino_oxidase	16	15	4	14	16	15	16	13	11	10	9	9	11	13	10	12.1333
PQQ_2	16	8	11	6	14	14	10	12	12	9	7	10	11	11	8	10.6
Sulfatase	16	9	13	10	9	9	13	8	11	9	5	3	6	9	5	9
FA_hydroxylase	16	3	9	9	9	12	4	6	3	3	6	4	5	4	4	6.46667
FecR	16	4	8	4	4	18	14	10	10	5	0	2	1	5	1	6.8
Sel1	16	2	0	2	5	5	4	4	1	2	1	1	1	1	1	3.06667
Plug	15	14	16	16	16	21	20	21	20	18	14	26	19	24	20	18.6667
GST_N_3	15	12	10	12	17	11	18	14	16	13	19	17	19	18	19	15.3333
Aldedh	15	14	18	16	15	13	13	15	16	15	12	15	13	15	16	14.7333
PALP	15	12	13	12	14	13	14	15	17	15	15	15	17	15	16	14.5333
NUDIX	15	11	11	12	14	11	12	11	13	12	10	12	11	13	14	12.1333
Glycos_transf_2	15	12	22	14	13	17	14	16	11	13	13	12	11	13	10	13.7333
Peptidase_S8	15	9	7	15	18	6	13	12	10	10	10	10	12	10	10	11.1333
Laminin_G_3	15	11	8	3	4	4	12	3	11	5	5	10	10	11	9	8.06667
Trypsin	15	7	16	5	7	8	27	11	10	13	12	12	11	11	8	11.5333
FAD_binding_4	15	9	14	13	8	11	7	8	9	6	6	8	8	9	8	9.26667
Phage_T4_gp19	15	0	0	1	0	0	0	1	5	1	0	6	0	7	8	2.93333
IgGFc_binding	15	7	103	5	6	10	5	3	4	2	4	3	4	3	4	11.8667
HxlR	15	1	11	1	1	8	5	3	4	1	2	4	2	4	4	4.4
DDE_Tnp_1_6	15	1	0	2	0	0	4	1	11	0	0	1	0	8	0	2.86667
DUF772	15	3	0	3	0	0	4	1	12	0	1	1	1	7	0	3.2
Cupin_2	14	11	11	12	15	8	12	15	14	12	14	14	14	13	15	12.9333
Aminotran_5	14	8	13	8	10	8	10	13	9	13	7	11	9	12	14	10.6
S1	14	14	14	13	12	14	13	13	13	13	13	13	18	13	13	13.5333
ExbD	14	12	12	12	11	14	11	11	11	10	11	12	11	12	9	11.5333
MerR_1	14	6	17	9	7	15	10	10	9	8	4	10	6	10	8	9.53333
GGDEF	14	8	16	7	7	16	8	9	8	8	9	9	8	8	8	9.53333
YCII	14	6	14	3	5	6	7	9	9	5	7	6	9	6	7	7.53333
HSP70	14	10	13	8	13	14	13	10	9	8	8	9	8	10	6	10.2
DUF4157	14	0	0	9	0	0	0	5	6	1	0	4	1	4	6	3.33333
Rieske	14	4	7	11	9	11	9	8	9	10	6	9	7	9	5	8.53333
DUF3540	14	10	0	7	9	0	9	11	10	13	10	11	9	11	5	8.6
TonB_dep_Rec	13	15	12	17	17	23	21	21	23	19	16	27	21	22	20	19.1333
Usp	13	5	15	13	15	12	8	13	12	9	15	15	10	12	11	11.8667
Amidohydro_1	13	10	13	16	12	8	15	11	11	10	10	10	12	12	11	11.6
Alpha-amylase	13	20	12	17	18	16	12	13	13	8	13	13	13	13	11	13.6667
Arabinose_bd	13	1	6	6	4	8	8	7	7	4	3	8	7	10	11	6.86667
CHAT	13	4	0	6	7	2	30	7	8	1	3	9	3	10	11	7.6
AHSA1	13	8	9	4	8	11	11	10	13	10	11	9	7	10	10	9.6
CheW	13	13	7	15	16	12	12	10	11	7	8	9	8	11	10	10.8
Hydrolase	13	5	15	12	6	7	8	11	14	12	11	11	7	13	9	10.2667
FtsX	13	7	10	8	9	8	15	14	12	11	12	12	9	12	9	10.7333
POTRA	13	7	8	8	7	8	6	5	4	5	4	4	4	4	4	6.06667
DoxX_2	13	1	7	4	2	4	5	4	1	2	2	3	5	3	2	3.86667
DDE_3	13	0	1	3	1	2	3	0	1	0	2	0	1	7	0	2.26667
Dimer_Tnp_Tn5	13	0	0	0	0	0	0	9	0	0	0	0	0	0	0	1.46667
GST_N	12	8	16	8	10	14	20	12	16	12	19	19	16	16	19	14.4667
PDZ_2	12	15	13	13	12	8	11	9	15	13	11	11	14	13	13	12.2
TSP_3	12	16	2	8	17	18	33	30	26	20	26	15	36	32	13	20.2667
Lactamase_B_2	12	11	10	7	12	9	9	10	12	5	6	12	8	11	12	9.73333
DEAD	12	12	15	14	16	12	18	14	16	17	11	12	12	12	10	13.5333
YkuD	12	12	8	14	13	4	11	11	9	10	9	8	10	8	10	9.93333
PDZ_6	12	11	7	11	11	8	9	11	11	14	10	9	10	10	10	10.2667
PilZ	12	9	16	11	11	15	9	10	10	10	9	9	9	9	9	10.5333
Cytochrome_CBB3	12	3	16	9	7	13	9	8	11	8	10	8	7	9	8	9.2
GTP_EFTU	12	8	10	10	10	9	10	9	9	9	7	8	8	9	8	9.06667
Metallophos_2	12	4	4	6	6	7	7	7	7	5	7	7	8	7	8	6.8
T2SSE	12	10	14	7	8	10	8	8	8	8	7	7	7	7	7	8.53333
MarR	12	1	11	3	2	5	4	4	6	3	5	7	5	5	7	5.33333
HTH_31	12	5	5	8	14	4	9	7	11	7	5	11	7	8	7	8
Peptidase_M23	12	6	5	11	11	20	5	6	8	5	3	5	5	5	7	7.6
E1-E2_ATPase	12	5	14	11	7	6	6	9	12	10	7	8	5	11	6	8.6
Hydrolase_4	12	6	10	6	8	17	10	6	5	4	6	4	6	5	6	7.4
LysM	12	6	3	9	8	11	4	4	4	4	4	3	4	5	5	5.73333
TPR_MalT	12	6	3	4	12	10	6	10	4	1	6	4	5	7	3	6.2
Ketoacyl-synt_C	11	33	10	20	24	10	67	50	73	46	5	16	14	37	25	29.4
GST_C	11	8	14	6	7	12	12	13	11	9	13	15	15	14	15	11.6667
Acetyltransf_3	11	9	10	8	13	7	12	10	10	10	10	11	10	9	11	10.0667
LTD	11	9	7	7	8	6	7	9	9	6	6	7	5	5	8	7.33333
GntR	11	2	11	4	7	6	8	7	8	3	1	5	5	9	7	6.26667
DLH	11	7	9	6	7	7	7	5	8	3	7	5	7	6	7	6.8
DUF4388	11	7	8	10	8	7	9	7	8	7	8	5	9	7	7	7.86667
MarR_2	11	5	11	9	6	7	10	11	6	7	5	10	8	10	6	8.13333
Phage_sheath_1	11	0	0	1	0	0	0	1	2	2	0	3	0	5	5	2
TPP_enzyme_C	11	3	8	3	3	6	4	6	5	4	4	5	6	4	3	5
TPP_enzyme_N	11	4	8	3	3	6	4	7	6	5	4	5	6	5	3	5.33333
TIG	11	5	3	8	9	7	2	2	2	0	2	2	2	2	3	4
Abhydrolase_3	11	7	8	9	8	5	3	1	1	1	0	1	2	1	1	3.93333
Acyl_transf_3	11	2	7	6	2	0	1	2	0	1	0	0	1	0	0	2.2
Beta_helix	10	14	5	12	17	9	17	13	17	4	12	13	5	9	17	11.6
MatE	10	12	16	10	10	8	16	16	14	12	12	12	12	18	14	12.8
APH	10	6	7	6	8	7	17	15	18	10	13	17	13	17	14	11.8667
PAS_9	10	7	14	21	24	12	17	9	17	7	12	16	11	14	13	13.6
HTH_20	10	8	9	3	6	12	11	11	12	9	6	8	10	10	11	9.06667
HAD_2	10	6	8	7	8	7	7	8	12	9	10	9	11	9	11	8.8
DJ-1_PfpI	10	8	11	8	8	11	13	8	8	5	8	10	8	11	9	9.06667
MMR_HSR1	10	11	11	8	8	9	10	10	9	10	9	9	8	9	9	9.33333
Hexapep	10	8	8	4	10	5	9	8	9	6	10	9	11	9	9	8.33333
Thioesterase	10	14	0	6	4	3	18	7	21	9	3	8	8	11	9	8.73333
Rhodanese	10	7	15	9	12	13	10	9	7	7	4	5	7	5	7	8.46667
ResIII	10	4	6	5	3	5	6	8	7	4	7	9	6	8	7	6.33333
Hemerythrin	10	5	4	5	6	10	8	12	7	10	10	8	9	8	7	7.93333
NAD_binding_8	10	7	1	9	5	7	8	4	5	6	5	8	5	9	7	6.4
Polysacc_deac_1	10	10	14	8	7	4	7	7	7	7	4	6	6	8	6	7.4
FKBP_C	10	4	8	4	4	8	6	6	6	6	6	6	5	6	6	6.06667
DUF58	10	8	7	6	6	12	7	7	6	6	6	6	6	6	6	7
Peptidase_S41	10	10	5	10	8	3	5	7	7	7	6	5	6	5	6	6.66667
MacB_PCD	10	7	9	7	7	7	12	11	9	7	8	9	7	9	5	8.26667
Transglut_core	10	5	7	9	6	12	10	10	7	5	9	6	9	8	5	7.86667
ACP_syn_III	10	8	6	4	7	6	6	6	6	5	2	6	4	5	5	5.73333
ACP_syn_III_C	10	8	6	4	7	6	6	6	6	5	2	6	3	5	5	5.66667
GMC_oxred_C	10	8	8	6	6	9	9	6	6	4	7	5	4	6	4	6.53333
GMC_oxred_N	10	7	6	5	5	7	9	6	6	4	6	5	4	6	4	6
Thiolase_C	10	8	8	9	8	9	5	5	6	6	5	5	6	5	3	6.53333
Thiolase_N	10	8	8	9	8	9	5	5	6	6	5	5	6	5	3	6.53333
AAA_3	10	8	7	8	8	13	7	7	6	6	6	6	5	6	2	7
AAA_lid_2	10	8	7	8	8	12	8	7	6	6	6	6	5	6	2	7
PAAR_motif	10	12	0	16	14	1	4	4	5	4	0	2	3	6	2	5.53333
CARDB	10	0	0	1	0	1	1	18	1	1	1	12	12	3	1	4.13333
PSCyt3	9	3	6	8	12	25	22	28	25	18	19	19	19	25	20	17.2
ABC_membrane	9	10	6	5	4	7	12	10	11	8	13	12	9	12	11	9.26667
Peptidase_M16_C	9	10	11	10	14	10	10	10	10	10	7	8	9	9	9	9.73333
Aminotran_3	9	9	10	10	11	8	12	10	10	12	8	10	10	10	9	9.86667
Polyketide_cyc2	9	5	9	6	8	6	9	6	3	4	7	6	6	7	9	6.66667
Hpt	9	8	10	10	9	5	9	10	10	7	7	8	8	9	8	8.46667
CDP-OH_P_transf	9	8	9	10	8	4	7	8	8	8	4	8	7	8	8	7.6
Isochorismatase	9	10	13	9	11	3	11	10	9	6	7	9	7	10	7	8.73333
Peptidase_S9	9	11	8	15	12	5	6	6	7	4	6	8	9	7	7	8
4HBT	9	8	5	8	6	15	7	6	6	6	4	8	6	8	7	7.26667
NmrA	9	5	14	4	5	2	5	1	6	0	1	3	3	3	6	4.46667
PseudoU_synth_2	9	9	9	9	9	10	9	9	9	9	6	8	8	9	6	8.53333
CCP_MauG	9	5	6	9	8	6	5	6	7	4	4	6	5	7	6	6.2
Polyketide_cyc	9	3	0	3	4	2	5	3	4	3	4	4	4	3	6	3.8
AAA_5	9	6	7	13	13	6	8	7	7	5	5	7	4	8	5	7.33333
PA14	9	3	7	7	5	2	5	4	4	4	4	4	5	4	5	4.8
VWA_2	9	10	5	16	13	13	9	3	8	5	6	4	6	8	5	8
Fer2	9	9	4	10	9	6	7	6	5	5	7	6	6	6	5	6.66667
TetR_C_11	9	4	4	4	4	1	6	2	4	2	3	3	5	4	5	4
Ricin_B_lectin	9	1	1	0	2	0	6	4	8	2	3	5	3	7	5	3.73333
GPW_gp25	9	3	0	4	2	1	1	3	4	4	1	4	2	5	5	3.2
CxxCxxCC	9	7	3	9	6	3	6	6	5	6	4	4	5	5	4	5.46667
AAA_22	9	4	1	9	5	3	4	5	6	10	4	8	2	8	4	5.46667
T2SSE_N	9	7	6	7	7	8	7	7	6	7	3	2	5	6	3	6
AAA_2	9	9	5	6	6	10	9	9	8	6	6	5	8	6	3	7
ClpB_D2-small	9	9	5	6	6	10	8	9	7	6	5	5	7	6	3	6.73333
TPP_enzyme_M	9	3	7	2	2	5	3	5	4	3	3	4	4	3	2	3.93333
ADP_ribosyl_GH	9	3	1	2	2	2	3	4	2	3	1	1	3	2	2	2.66667
DHOR	9	1	5	4	4	4	1	2	4	1	2	4	1	2	1	3
VWA_3	9	7	2	8	8	7	3	3	3	4	1	1	2	2	1	4.06667
F5_F8_type_C	9	0	0	0	1	0	1	1	1	1	1	1	1	1	1	1.26667
Tnp_DNA_bind	9	0	0	2	1	0	0	9	1	0	0	0	0	1	0	1.53333
HXXSHH	8	3	6	8	10	24	23	29	25	20	20	23	20	30	17	17.7333
PSD2	8	3	6	8	9	20	21	26	23	17	17	17	19	23	16	15.5333
Proton_antipo_M	8	8	5	11	12	7	11	17	15	18	14	14	11	15	11	11.8
Pribosyltran	8	9	7	8	8	9	7	8	11	10	13	9	8	13	10	9.2
GFA	8	6	10	5	6	5	9	8	8	5	8	9	8	9	9	7.53333
HD	8	9	8	8	8	5	10	9	10	9	12	8	10	9	9	8.8
Peptidase_M16	8	9	8	9	12	9	9	9	9	8	6	8	8	7	9	8.53333
CheB_methylest	8	8	4	5	12	5	9	4	7	4	8	8	8	9	8	7.13333
Exo_endo_phos	8	10	9	10	8	9	9	8	10	7	9	7	7	9	6	8.4
MotA_ExbB	8	7	9	6	6	8	6	6	6	6	6	7	6	7	6	6.66667
GTP_EFTU_D2	8	5	7	5	6	5	7	7	7	7	5	6	6	7	6	6.26667
HATPase_c_2	8	4	7	1	4	4	7	6	6	6	7	7	6	7	6	5.73333
MS_channel	8	7	6	9	5	5	11	8	8	6	5	7	6	8	6	7
Mur_ligase_M	8	6	6	8	8	6	8	6	7	6	6	6	6	7	6	6.66667
Transpeptidase	8	8	6	9	7	6	8	8	7	8	5	6	8	7	6	7.13333
Fer4_7	8	4	5	4	4	2	6	7	9	6	4	4	6	5	6	5.33333
Peptidase_M50	8	3	4	3	5	5	7	5	6	4	5	7	5	7	6	5.33333
Glyco_trans_1_2	8	4	0	1	5	5	5	7	6	6	5	6	7	6	6	5.13333
DnaJ	8	8	12	9	8	11	8	7	6	7	3	5	4	5	4	7
Omp85	8	4	8	5	4	5	4	5	4	5	3	5	4	4	4	4.8
Peptidase_M1	8	11	6	10	8	4	5	5	6	4	4	6	4	6	4	6.06667
WYL	8	3	5	5	1	4	7	5	5	5	5	6	4	7	4	4.93333
Baseplate_J	8	0	1	2	0	1	0	1	5	1	0	4	1	4	4	2.13333
Phage_sheath_1C	8	0	0	1	0	0	0	1	2	2	0	4	0	5	4	1.8
SLT	8	7	5	7	7	5	6	6	5	7	3	3	4	6	3	5.46667
DUF1501	8	3	4	5	3	5	3	2	3	2	2	3	2	3	3	3.4
AI-2E_transport	8	4	8	4	2	7	4	4	6	4	5	5	4	5	2	4.8
YceI	8	3	8	1	1	4	2	1	1	1	2	2	2	2	2	2.66667
MLTR_LBD	8	2	4	0	1	1	2	1	2	1	1	2	1	1	2	1.93333
Spermine_synth	8	4	3	4	5	2	3	3	3	3	2	2	3	2	2	3.26667
ThiF	8	1	3	3	4	4	8	4	5	3	2	2	5	4	2	3.86667
PPC	8	15	1	4	3	2	4	4	2	2	2	3	2	2	2	3.73333
VIT	8	5	4	8	8	7	3	4	4	2	1	1	1	2	1	3.93333
DUF2330	8	4	3	10	6	2	4	3	3	3	1	1	3	1	1	3.53333
TnpB_IS66	8	3	2	4	2	0	4	12	27	2	2	5	1	6	1	5.26667
Glyco_transf_4	7	7	11	8	9	9	16	19	21	17	14	15	13	19	17	13.4667
PSD4	7	3	6	8	10	25	22	27	24	17	18	18	18	25	16	16.2667
PSD5	7	3	6	8	10	25	21	27	24	17	17	17	18	24	16	16
Lipase_GDSL_2	7	4	12	5	5	6	9	14	14	11	13	14	13	12	15	10.2667
ADH_zinc_N_2	7	9	9	5	6	7	12	7	13	4	7	12	4	10	11	8.2
PhyH	7	4	3	4	8	4	6	4	11	6	5	9	5	10	11	6.46667
Peripla_BP_6	7	4	10	5	4	4	9	5	8	5	6	8	7	8	8	6.53333
GATase	7	5	8	6	6	5	8	9	9	7	6	8	8	8	8	7.2
CN_hydrolase	7	8	7	8	10	7	9	8	10	9	7	7	7	10	8	8.13333
AA_kinase	7	8	7	5	6	6	8	7	8	8	7	7	7	7	7	7
NTP_transf_3	7	7	6	6	6	4	6	8	8	7	3	6	8	8	7	6.46667
BON	7	3	5	0	2	9	5	3	5	3	6	7	5	6	7	4.86667
CheR	7	12	5	7	11	4	10	7	9	8	10	9	10	11	7	8.46667
Thioredoxin	7	3	5	6	5	6	7	8	9	7	9	7	10	9	7	7
Ald_Xan_dh_C2	7	13	4	5	6	5	11	7	7	5	8	9	8	11	7	7.53333
Amidase	7	6	4	6	6	4	10	8	7	4	4	6	6	6	7	6.06667
Na_H_Exchanger	7	6	10	9	7	19	6	7	10	5	6	8	6	7	6	7.93333
Oxidored_FMN	7	5	9	4	7	7	6	5	7	4	4	5	4	5	6	5.66667
Peptidase_M20	7	8	8	7	8	7	5	8	7	4	5	6	6	6	6	6.53333
GFO_IDH_MocA	7	8	6	3	5	4	13	6	9	7	6	8	6	9	6	6.86667
MFS_3	7	2	5	4	5	1	4	3	5	3	4	5	6	4	6	4.26667
PD40	7	8	4	7	5	4	8	3	5	5	7	7	6	6	6	5.86667
Amidohydro_2	7	6	3	5	3	6	8	7	8	4	5	8	6	5	6	5.8
M20_dimer	7	7	7	7	6	6	5	8	5	4	5	6	5	6	5	5.93333
TetR_C_1	7	2	6	1	4	4	6	3	6	1	5	5	3	5	5	4.2
Amidohydro_3	7	4	4	8	10	7	4	2	2	2	2	4	1	3	5	4.33333
Carboxyl_trans	7	5	4	5	5	5	4	4	5	4	5	5	4	5	5	4.8
Mur_ligase_C	7	5	4	7	7	6	7	5	6	5	5	4	5	6	5	5.6
Glyco_hydro_31	7	1	2	2	2	2	4	2	4	1	3	4	2	4	5	3
NAD_binding_2	7	3	8	1	1	5	6	2	4	2	5	6	4	6	4	4.26667
LPG_synthase_TM	7	4	6	5	7	8	7	8	5	6	2	4	5	5	4	5.53333
Nitroreductase	7	3	5	4	4	4	10	9	8	2	2	5	6	4	4	5.13333
TrkA_N	7	5	3	6	5	10	4	4	4	3	4	5	4	4	4	4.8
Cu2_monoox_C	7	5	1	11	12	5	7	5	5	4	4	6	4	6	4	5.73333
YcaO	7	4	0	5	0	0	8	10	5	5	4	7	5	5	4	4.6
Peptidase_C14	7	1	6	2	3	2	3	4	1	1	3	3	3	4	3	3.06667
SnoaL_4	7	2	1	7	3	2	5	2	3	2	1	3	1	4	3	3.06667
Biotin_lipoyl	7	6	7	6	6	8	7	7	7	8	3	3	2	8	2	5.8
Esterase	7	6	5	7	7	10	3	4	5	3	3	4	4	4	2	4.93333
Phosphoesterase	7	0	4	6	5	1	1	3	4	1	2	2	2	1	2	2.73333
TPR_11	7	4	3	1	0	7	1	2	2	3	0	1	0	1	2	2.26667
DUF2236	7	2	2	7	4	3	3	2	2	2	2	2	2	2	2	2.93333
DUF4139	7	3	1	8	6	0	3	3	2	3	1	3	0	4	2	3.06667
Band_7	7	6	6	6	6	8	3	2	2	1	1	2	4	2	1	3.8
SMI1_KNR4	7	3	4	3	2	1	1	1	2	1	1	1	1	1	1	2
EGF_CA	7	4	6	3	0	0	0	0	3	0	0	0	0	0	0	1.53333
Glyco_hydro_25	7	1	1	0	1	0	0	1	0	1	0	0	0	0	0	0.8
DDE_5	7	0	0	1	0	4	7	1	1	0	0	1	0	2	0	1.6
DDE_Tnp_1	7	1	0	4	1	0	7	11	1	34	1	2	2	2	0	4.86667
HTH_23	7	0	0	0	1	0	2	1	19	0	0	0	0	2	0	2.13333
Uma2	6	38	6	19	25	7	44	41	46	54	37	48	23	50	36	32
BPD_transp_2	6	4	5	7	8	0	24	20	26	14	21	24	21	31	26	15.8
Acyl_transf_1	6	27	5	16	20	4	56	13	65	40	4	20	9	32	19	22.4
GST_C_2	6	6	6	3	6	5	8	6	11	8	13	10	10	10	14	8.13333
PSD3	6	3	6	7	7	20	18	20	18	14	15	14	14	20	12	12.9333
Guanylate_cyc	6	12	6	18	13	5	18	18	14	12	11	14	12	15	8	12.1333
HHH_5	6	4	5	6	6	5	6	7	7	6	6	8	5	6	8	6.06667
His_Phos_1	6	5	6	5	6	6	8	6	9	7	5	8	6	8	7	6.53333
Fer4	6	7	3	5	3	2	4	5	5	4	7	6	8	7	7	5.26667
Peptidase_S49	6	6	7	6	6	7	6	6	8	6	6	6	7	6	6	6.33333
DAO	6	4	5	5	5	8	7	7	8	9	7	7	9	8	6	6.73333
PNP_UDP_1	6	4	5	4	6	3	3	5	7	4	9	3	3	3	6	4.73333
LCM	6	3	4	6	1	1	2	3	6	2	1	4	2	4	6	3.4
VKG_Carbox	6	4	3	6	7	5	2	6	4	6	5	3	6	4	6	4.86667
CPSase_L_D2	6	5	10	5	6	8	7	8	6	6	4	5	6	5	5	6.13333
ABC_tran_Xtn	6	6	8	6	6	5	6	6	6	6	6	6	6	6	5	6
Transket_pyr	6	4	8	4	4	6	5	5	5	5	6	5	5	5	5	5.2
ApbA	6	2	5	3	2	2	5	6	4	3	5	5	4	5	5	4.13333
DUF362	6	5	5	5	5	0	6	6	6	5	4	5	5	6	5	4.93333
Rhomboid	6	5	5	8	7	4	5	5	6	5	5	5	4	6	5	5.4
EFG_C	6	4	4	5	5	4	5	5	5	5	4	5	5	5	5	4.8
Bac_DNA_binding	6	5	3	5	6	3	5	5	5	5	5	5	5	5	5	4.86667
RHS	6	5	0	4	6	0	2	1	3	8	1	7	4	3	5	3.66667
T2SSF	6	6	10	4	4	12	4	4	4	4	4	4	4	4	4	5.2
Pro_isomerase	6	5	7	6	8	4	4	3	4	3	4	4	4	5	4	4.73333
DUF308	6	1	6	2	2	2	3	6	4	4	5	4	5	4	4	3.86667
HhH-GPD	6	5	6	5	5	3	6	7	6	5	5	3	6	6	4	5.2
PfkB	6	5	6	5	4	1	9	7	8	7	7	5	8	8	4	6
TetR_C_33	6	0	6	1	3	2	6	3	4	0	3	5	3	5	4	3.4
FAD-oxidase_C	6	5	5	5	4	4	4	6	7	4	5	4	5	4	4	4.8
UvrD_C	6	7	5	9	6	5	8	8	9	7	3	3	6	7	4	6.2
ABC1	6	5	4	7	7	8	4	3	4	3	4	4	4	5	4	4.8
Esterase_PHB	6	2	3	4	6	3	5	7	5	4	5	2	6	5	4	4.46667
SNARE_assoc	6	4	3	6	6	5	4	4	4	3	4	4	4	4	4	4.33333
DUF4255	6	0	0	1	0	0	0	1	2	1	0	3	0	4	4	1.46667
Pirin	6	3	10	4	3	6	3	4	3	2	2	2	2	2	3	3.66667
MCPsignal	6	6	6	7	15	5	5	5	5	3	4	4	4	5	3	5.53333
NAD_binding_1	6	5	6	6	3	5	1	5	2	4	5	3	1	3	3	3.86667
HTH_11	6	4	5	4	1	4	5	4	4	4	4	5	3	6	3	4.13333
Lon_C	6	6	5	7	7	5	6	6	6	7	8	6	6	7	3	6.06667
LON_substr_bdg	6	6	5	6	6	5	5	6	6	6	6	6	6	6	3	5.6
MoCF_biosynth	6	6	4	5	6	4	5	5	5	5	3	4	5	5	3	4.73333
DUF218	6	3	3	2	4	2	4	3	2	2	2	3	2	3	3	2.93333
Peptidase_M28	6	8	3	7	5	3	6	5	3	4	3	3	3	3	3	4.33333
Secretin_N	6	3	3	3	1	4	3	3	3	4	1	3	1	3	3	2.93333
SIR2	6	2	1	4	5	3	2	3	3	2	3	3	2	3	3	3
Sulfate_transp	6	4	1	4	4	3	4	5	5	4	4	5	5	5	3	4.13333
Fer4_12	6	6	0	6	8	3	5	3	4	3	1	4	3	3	3	3.86667
VipB	6	5	0	4	3	1	3	4	4	5	2	2	4	3	3	3.26667
RRM_1	6	3	9	4	4	5	6	7	6	6	6	6	4	3	2	5.13333
AAA_lid_9	6	5	4	5	5	5	5	5	4	5	4	4	4	5	2	4.53333
AAA_11	6	0	3	3	2	1	2	2	0	0	2	0	1	2	2	1.73333
Cu-oxidase_3	6	1	3	4	6	3	2	5	2	4	4	4	2	3	2	3.4
Macro	6	4	3	2	2	4	3	1	1	2	1	2	2	1	2	2.4
Carbam_trans_C	6	3	0	2	3	2	4	1	6	4	4	3	5	5	2	3.33333
Carbam_trans_N	6	3	0	2	3	2	4	1	6	4	4	4	5	5	2	3.4
DUF4123	6	3	0	6	5	0	4	4	2	2	0	1	1	2	2	2.53333
OsmC	6	2	8	3	3	8	1	1	1	0	1	1	1	1	1	2.53333
DSBA	6	4	7	4	5	4	2	1	1	1	3	1	3	1	1	2.93333
2OG-FeII_Oxy_3	6	6	3	5	3	1	1	0	1	0	2	2	1	2	1	2.26667
DDE_Tnp_IS66_C	6	3	1	1	1	0	4	12	19	4	1	5	0	5	1	4.2
DUF1566	6	1	4	3	2	2	4	6	4	2	4	0	4	8	0	3.33333
zf-IS66	6	2	1	1	1	0	1	11	0	1	0	2	1	3	0	2
Ldl_recept_a	6	0	0	0	0	0	0	0	0	0	0	0	0	0	0	0.4
KR	5	23	1	9	11	2	51	33	53	34	3	14	7	26	22	19.6
CPBP	5	7	9	10	10	9	10	9	10	8	4	10	7	9	11	8.53333
Methyltransf_23	5	5	5	13	5	6	10	10	9	9	7	12	6	10	10	8.13333
Glyco_trans_1_4	5	5	7	3	5	7	8	8	13	4	7	8	7	13	9	7.26667
HTH_3	5	7	9	30	22	9	10	10	11	5	8	10	9	13	8	11.0667
Methyltransf_31	5	1	7	5	3	4	7	6	8	6	5	8	5	11	8	5.93333
Cellulase	5	4	5	7	3	2	9	7	9	6	7	7	7	9	8	6.33333
Molybdopterin	5	3	1	7	8	1	5	8	8	7	6	7	5	7	8	5.73333
N_methyl	5	6	8	8	6	7	4	8	7	7	7	6	6	6	7	6.53333
Phage_integrase	5	5	8	16	19	4	6	8	12	5	6	7	6	11	7	8.33333
HAD	5	4	6	5	3	4	9	5	7	7	6	7	7	7	7	5.93333
dCMP_cyt_deam_1	5	3	5	4	3	5	5	6	7	6	6	6	7	6	7	5.4
UDG	5	4	5	4	5	5	7	5	6	5	7	7	6	7	7	5.66667
SGL	5	4	4	3	5	1	8	6	6	6	7	8	5	7	7	5.46667
UbiA	5	3	4	7	5	6	7	6	6	5	5	7	5	7	7	5.66667
SCO1-SenC	5	5	1	5	4	3	6	5	7	5	6	6	6	5	7	5.06667
FG-GAP	5	0	0	1	0	3	4	5	8	1	3	9	1	9	7	3.73333
Molydop_binding	5	2	0	5	8	1	3	5	7	5	5	6	4	6	7	4.6
DAGK_cat	5	7	5	6	5	6	6	6	6	6	7	6	6	6	6	5.93333
DNA_gyraseA_C	5	6	5	5	6	5	6	6	6	6	6	6	6	6	6	5.73333
Glutaredoxin	5	5	5	4	5	7	6	6	6	6	6	6	6	6	6	5.66667
Dala_Dala_lig_C	5	4	2	5	4	5	5	5	7	5	4	6	4	6	6	4.86667
Molybdop_Fe4S4	5	3	0	4	7	1	2	5	6	4	4	5	3	5	6	4
S4	5	5	8	7	6	5	6	6	5	5	5	6	6	6	5	5.73333
Cytochrom_C	5	1	7	7	11	5	7	8	5	5	5	6	9	7	5	6.2
AIRS	5	4	5	5	5	4	6	4	7	7	6	6	5	7	5	5.4
ABM	5	1	4	6	3	3	5	4	6	3	6	4	4	5	5	4.26667
Bac_luciferase	5	3	3	1	5	2	11	9	9	3	3	6	6	6	5	5.13333
FAD_binding_2	5	2	3	4	3	2	7	5	5	4	4	4	5	4	5	4.13333
DUF692	5	5	2	4	2	3	5	5	6	3	2	5	4	6	5	4.13333
Glyoxalase_6	5	5	2	10	6	4	8	2	4	3	6	6	5	6	5	5.13333
Haem_oxygenas_2	5	1	2	6	2	3	5	6	4	3	2	4	3	6	5	3.8
HTH_Crp_2	5	3	2	4	5	5	4	4	5	4	4	5	4	4	5	4.2
polyprenyl_synt	5	4	2	6	5	4	4	3	5	3	3	4	4	4	5	4.06667
Peptidase_M10	5	5	7	8	7	4	4	5	5	5	5	5	6	5	4	5.33333
Transketolase_C	5	2	7	3	3	4	4	4	4	4	4	4	3	4	4	3.93333
COX1	5	2	5	4	4	3	2	4	4	5	4	4	4	4	4	3.86667
Putative_PNPOx	5	2	5	3	4	4	3	4	3	2	2	3	2	3	4	3.26667
SpoU_methylase	5	5	5	5	4	8	4	4	4	4	4	4	4	4	4	4.53333
TerB	5	7	5	5	4	5	5	4	4	3	5	5	5	4	4	4.66667
3HCDH	5	4	4	4	6	4	6	4	4	4	3	4	4	4	4	4.26667
3HCDH_N	5	4	4	5	6	5	6	4	4	4	3	4	4	4	4	4.4
RF-1	5	3	4	5	3	3	4	4	4	4	3	4	4	4	4	3.86667
Serpin	5	3	4	1	1	2	3	7	4	4	5	4	4	4	4	3.66667
HSP20	5	2	3	3	4	2	5	4	4	5	6	4	3	5	4	3.93333
AraC_N	5	0	2	1	2	1	3	3	4	1	0	3	3	4	4	2.4
RPE65	5	3	2	4	7	5	5	1	4	2	3	4	2	4	4	3.66667
ADH_N_assoc	5	1	0	2	3	2	4	4	5	1	2	4	2	4	4	2.86667
Bactofilin	5	3	7	4	4	3	4	4	4	4	3	2	3	3	3	3.73333
Pyr_redox_dim	5	3	7	3	3	7	3	4	4	3	3	3	4	3	3	3.86667
N6_N4_Mtase	5	8	6	6	4	9	3	4	7	3	3	3	2	3	3	4.6
AA_permease_2	5	3	5	3	2	6	2	3	3	2	3	3	3	4	3	3.33333
Peptidase_M24	5	4	5	4	5	5	3	3	3	3	3	3	3	3	3	3.66667
UvrD-helicase	5	6	4	4	4	5	4	4	6	4	2	3	4	4	3	4.13333
VWA_CoxE	5	4	4	5	4	1	4	3	3	3	3	4	4	4	3	3.6
Cu-oxidase_2	5	2	3	8	7	4	2	9	6	5	8	7	4	7	3	5.33333
MutS_V	5	4	3	5	5	4	3	5	4	4	2	3	4	4	3	3.86667
BatA	5	4	2	4	4	3	4	3	4	4	2	2	3	4	3	3.4
Fer2_2	5	7	2	3	4	3	5	3	3	3	4	4	4	5	3	3.86667
G_glu_transpept	5	5	2	4	3	1	3	3	3	2	3	4	3	4	3	3.2
GAF_3	5	5	2	2	3	4	4	3	3	3	2	5	1	7	3	3.46667
Thioredoxin_7	5	2	2	7	6	1	2	2	3	2	2	2	2	2	3	2.86667
Globin	5	1	1	2	1	2	4	4	5	4	1	2	5	5	3	3
SIR2_2	5	4	1	3	3	1	6	8	8	5	3	5	4	6	3	4.33333
zf-TFIIB	5	3	1	3	6	3	5	3	3	3	3	4	4	4	3	3.53333
GDE_C	5	2	0	2	2	3	2	5	3	2	2	2	2	3	3	2.53333
TauE	5	1	7	5	4	4	2	2	2	3	1	1	1	1	2	2.73333
Peptidase_M13_N	5	0	4	1	1	0	1	1	1	1	1	1	1	1	2	1.4
Pirin_C	5	2	4	3	3	5	2	3	2	1	1	1	1	2	2	2.46667
Clp_N	5	4	3	4	4	5	4	5	4	5	5	4	4	4	2	4.13333
DNA_gyraseB	5	2	3	3	2	2	2	2	2	2	2	2	2	2	2	2.33333
DUF4118	5	2	3	4	3	3	1	2	3	1	2	1	2	1	2	2.33333
Peptidase_M13	5	0	3	1	1	0	1	1	1	1	1	1	1	1	2	1.33333
A2M	5	4	2	3	3	3	0	2	2	2	1	0	2	2	2	2.2
DUF11	5	4	2	3	2	1	3	5	4	4	4	3	3	1	2	3.06667
K_trans	5	2	2	4	3	2	2	1	1	1	1	2	1	2	2	2.06667
MaoC_dehydratas	5	4	2	4	4	3	3	2	3	3	0	2	2	2	2	2.73333
Phosphodiest	5	0	2	0	2	3	1	2	2	4	1	2	1	2	2	1.93333
Virul_fac_BrkB	5	2	2	2	3	3	2	2	3	2	3	2	1	1	2	2.33333
NB-ARC	5	2	1	0	0	0	1	2	1	1	2	1	2	2	2	1.46667
OPT	5	7	1	6	7	3	1	1	1	1	1	2	1	2	2	2.73333
TetR_C_15	5	1	8	1	0	4	2	1	2	2	0	1	2	1	1	2.06667
Big_5	5	1	3	4	5	27	3	2	1	1	1	4	1	4	1	4.2
Cytochrome_C554	5	2	2	4	2	1	1	2	1	2	1	1	1	2	1	1.86667
PAE	5	4	2	3	2	3	1	1	1	1	1	1	1	1	1	1.86667
Glyoxalase_4	5	1	1	2	2	1	1	1	1	1	1	1	0	1	1	1.33333
Phosphonate-bd	5	3	1	3	3	5	1	1	1	1	1	1	1	1	1	1.93333
RDD	5	1	1	1	3	4	2	3	1	0	0	0	0	0	1	1.46667
Tail_P2_I	5	0	0	1	0	0	0	0	0	0	0	0	0	1	1	0.533333
Ank_2	5	3	6	4	0	1	1	0	0	0	0	0	0	0	0	1.33333
Peptidase_S15	5	3	2	3	2	0	1	0	0	0	0	0	1	0	0	1.13333
PQQ_3	5	0	1	0	1	3	0	0	0	0	0	0	0	0	0	0.666667
ALGX	5	0	0	0	1	0	0	0	0	0	2	0	0	2	0	0.666667
AAA_21	4	36	2	28	24	8	29	25	28	34	30	32	7	39	19	23
Kelch_1	4	7	1	2	9	5	34	15	21	17	14	11	16	15	14	12.3333
TauD	4	6	0	2	2	1	9	9	10	4	6	8	9	9	11	6
GSDH	4	4	4	2	3	3	18	8	13	8	9	16	10	16	10	8.53333
PS-DH	4	17	1	6	10	2	35	17	35	25	2	13	5	14	10	13.0667
RibD_C	4	5	10	5	2	9	6	7	6	4	3	5	3	7	6	5.46667
2-Hacid_dh_C	4	5	6	6	6	3	6	5	6	4	5	6	5	5	6	5.2
CMD	4	3	6	2	5	7	5	4	5	4	5	7	5	7	6	5
FMN_red	4	2	6	2	4	4	6	5	6	3	5	6	5	6	6	4.66667
PAP2	4	3	5	2	3	12	7	5	4	2	4	6	4	7	6	4.93333
ACT	4	4	4	3	2	7	7	6	7	6	6	7	6	7	6	5.46667
NTP_transferase	4	5	4	5	6	5	8	7	7	6	5	5	6	7	6	5.73333
Glyco_trans_4_4	4	3	2	1	2	1	4	6	7	3	3	4	3	8	6	3.8
Collagen	4	6	10	6	0	5	8	14	13	8	4	10	6	8	5	7.13333
DUF72	4	3	6	4	5	2	4	5	4	5	3	5	4	5	5	4.26667
E1_dh	4	4	6	4	4	5	4	4	5	5	5	5	4	5	5	4.6
Ferritin	4	2	6	2	1	3	4	4	5	4	5	4	6	4	5	3.93333
RtcB	4	1	6	6	5	5	5	8	8	5	4	9	3	8	5	5.46667
AIRS_C	4	3	5	5	4	4	5	6	7	7	6	6	5	7	5	5.26667
FAA_hydrolase	4	4	3	4	3	3	4	6	6	5	3	3	3	5	5	4.06667
Peptidase_M48	4	3	3	5	4	6	4	3	5	3	4	5	4	4	5	4.13333
5_nucleotid_C	4	4	2	3	4	3	4	4	5	2	5	5	5	4	5	3.93333
Gal_mutarotas_2	4	0	2	1	1	1	4	2	4	1	3	4	2	4	5	2.53333
Sigma70_r3	4	4	9	4	4	4	4	4	5	6	4	6	5	5	4	4.8
GreA_GreB	4	4	6	4	3	4	4	4	4	4	5	4	4	4	4	4.13333
HMA	4	2	6	2	1	4	4	3	4	3	2	3	3	5	4	3.33333
CAP	4	5	5	6	5	6	4	5	5	5	4	4	4	6	4	4.8
Cytochrome_C7	4	3	5	4	4	1	4	3	3	5	4	4	4	4	4	3.73333
GATase_7	4	4	5	3	2	3	4	6	4	5	5	3	5	4	4	4.06667
MlaE	4	5	5	4	4	4	5	4	4	4	4	4	4	4	4	4.2
Trp_halogenase	4	5	5	9	8	5	2	2	4	2	2	4	2	5	4	4.2
Mur_ligase	4	4	4	4	4	4	4	4	4	4	4	4	4	4	4	4
NAD_binding_4	4	2	4	4	4	5	4	4	6	4	1	3	5	2	4	3.73333
tRNA-synt_2b	4	4	4	3	3	4	4	3	4	4	3	4	4	4	4	3.73333
UvrA_inter	4	4	4	3	4	3	4	4	4	4	1	2	4	4	4	3.53333
GDP_Man_Dehyd	4	2	3	3	4	4	5	5	4	2	2	4	2	4	4	3.46667
HGTP_anticodon	4	4	3	3	3	4	4	3	4	4	3	4	4	4	4	3.66667
Inositol_P	4	3	3	3	3	4	6	4	5	4	3	3	5	5	4	3.93333
LGT	4	3	3	5	4	7	4	4	4	4	4	3	5	3	4	4.06667
Pro_CA	4	2	3	2	5	3	4	3	3	2	2	4	3	5	4	3.26667
RNase_T	4	5	3	7	5	4	5	6	3	4	3	4	5	3	4	4.33333
AAA_lid_3	4	2	2	4	4	3	2	5	4	5	5	4	5	4	4	3.8
Formyl_trans_N	4	4	2	4	4	5	4	6	5	6	4	4	4	5	4	4.33333
Peptidase_M41	4	2	2	4	4	2	2	4	4	5	4	4	4	5	4	3.6
Peptidase_M74	4	5	2	6	6	5	4	4	4	4	3	3	5	5	4	4.26667
S-methyl_trans	4	4	2	4	4	3	5	5	4	4	4	5	5	5	4	4.13333
TAL_FSA	4	2	2	2	2	2	3	3	4	2	3	4	3	4	4	2.93333
AAA_33	4	3	1	3	5	3	6	4	4	5	4	5	5	6	4	4.13333
DNA_binding_1	4	4	6	3	3	4	3	2	4	3	3	3	4	4	3	3.53333
Asn_synthase	4	3	5	2	1	2	4	5	3	4	4	2	3	3	3	3.2
Biotin_carb_N	4	3	5	3	3	6	5	5	5	4	3	3	4	4	3	4
CMAS	4	1	5	2	2	3	3	3	3	3	3	3	3	3	3	2.93333
SNF2_N	4	5	5	6	5	5	4	7	3	6	5	2	8	6	3	4.93333
Cation_efflux	4	1	4	3	3	3	2	4	4	3	2	2	3	2	3	2.86667
FAD_binding_6	4	4	4	5	3	3	2	5	2	3	4	2	2	3	3	3.26667
GTP-bdg_N	4	4	4	3	3	3	4	4	3	3	3	3	3	3	3	3.33333
Lyase_1	4	3	4	3	3	4	3	4	4	3	2	3	3	3	3	3.26667
NMO	4	1	4	2	3	4	4	3	3	0	3	3	1	2	3	2.66667
Peptidase_M15_2	4	2	4	3	3	3	3	3	3	2	2	2	3	2	3	2.8
tRNA-synt_1	4	3	4	3	3	4	5	4	3	4	3	3	3	3	3	3.46667
UDPG_MGDP_dh	4	2	4	2	3	2	2	2	3	2	2	3	2	3	3	2.6
UDPG_MGDP_dh_C	4	2	4	2	3	2	2	2	3	2	2	3	2	3	3	2.6
UDPG_MGDP_dh_N	4	2	4	2	3	2	2	2	3	2	2	3	2	3	3	2.6
FUR	4	2	3	4	4	2	3	4	3	3	3	3	3	3	3	3.13333
HIT	4	3	3	6	4	2	4	4	3	3	3	4	4	5	3	3.66667
Oxidored_molyb	4	2	3	2	3	1	2	2	4	1	2	2	1	2	3	2.26667
TamB	4	2	3	2	2	2	3	3	3	3	2	3	3	2	3	2.66667
Transgly	4	4	3	4	4	3	5	4	4	4	2	3	4	4	3	3.66667
EFG_III	4	2	2	4	3	3	3	3	3	3	2	3	3	3	3	2.93333
EFG_IV	4	2	2	3	3	2	3	3	3	3	2	3	3	3	3	2.8
NrfD	4	3	2	2	3	1	2	3	3	2	3	2	2	2	3	2.46667
Orn_Arg_deC_N	4	2	2	3	3	2	4	3	3	4	3	3	3	2	3	2.93333
Glyco_hydro_18	4	3	0	1	1	0	3	2	3	3	2	2	3	1	3	2.06667
IcmF-related_N	4	5	0	4	3	1	3	4	3	5	2	3	3	2	3	3
Peptidase_M14	4	3	0	3	3	2	4	4	5	3	1	2	1	4	3	2.8
cobW	4	1	7	2	2	2	4	2	2	3	2	5	2	3	2	2.86667
3-dmu-9_3-mt	4	1	5	1	4	2	2	1	2	3	0	3	0	3	2	2.2
F420_oxidored	4	3	5	2	3	1	6	1	1	2	3	3	4	4	2	2.93333
HTH_17	4	3	5	8	6	3	4	5	9	6	2	4	4	4	2	4.6
HTH_5	4	0	5	3	3	4	4	4	2	1	3	2	2	4	2	2.86667
Biotin_carb_C	4	3	4	3	3	6	4	4	3	3	2	2	3	2	2	3.2
OmdA	4	2	4	1	2	2	2	2	2	1	2	2	1	2	2	2.06667
Peptidase_C1	4	3	4	1	0	2	0	1	2	1	1	1	1	1	2	1.6
Peripla_BP_2	4	4	4	2	2	3	3	3	4	3	0	2	2	3	2	2.73333
SCP2	4	4	4	4	5	6	1	2	2	1	1	1	1	2	2	2.66667
Secretin	4	3	4	2	2	3	2	2	2	2	1	2	1	2	2	2.26667
Toprim	4	3	4	4	4	3	4	4	4	4	2	2	3	3	2	3.33333
Cation_ATPase_C	4	1	3	4	3	2	2	4	4	5	3	3	2	5	2	3.13333
DPBB_1	4	2	3	2	2	2	2	2	2	2	2	2	2	1	2	2.13333
Fer4_8	4	2	3	3	2	2	2	3	3	3	3	2	3	2	2	2.6
GHMP_kinases_N	4	4	3	5	7	4	5	6	6	6	2	2	5	5	2	4.4
Peptidase_M1_N	4	6	3	5	6	3	3	4	4	3	2	4	3	4	2	3.73333
PIG-L	4	0	3	0	1	3	1	1	2	3	1	2	1	0	2	1.6
6PGD	4	1	2	1	1	2	2	2	2	2	3	2	3	2	2	2.06667
A2M_BRD	4	3	2	3	3	1	0	2	2	2	1	0	2	2	2	1.93333
Chromate_transp	4	0	2	2	2	4	2	2	2	2	0	0	0	2	2	1.73333
GYF_2	4	4	2	4	4	3	5	6	5	6	2	2	3	1	2	3.53333
MG2	4	3	2	3	3	2	0	2	2	2	1	0	2	2	2	2
T6SS_HCP	4	2	2	4	3	1	2	3	2	3	2	2	2	2	2	2.4
Transgly_assoc	4	4	2	2	3	3	2	2	2	2	2	3	2	2	2	2.46667
EGF	4	1	1	11	6	11	1	0	5	1	1	2	0	0	2	3.06667
Polysacc_synt	4	3	1	2	3	1	1	3	2	1	2	2	2	2	2	2.06667
RsbRD_N	4	1	1	1	7	3	0	2	1	2	3	2	2	1	2	2.13333
rve	4	1	1	3	3	4	15	10	27	15	1	4	3	8	2	6.73333
RVT_1	4	3	1	5	2	12	9	8	6	3	3	3	4	5	2	4.66667
Astacin	4	0	0	1	0	0	0	1	1	0	0	2	0	3	2	0.933333
GDE_N_bis	4	0	0	1	1	1	0	2	2	0	0	0	0	1	2	0.933333
PAP2_3	4	2	4	3	3	1	2	1	2	2	1	1	1	2	1	2
PPK2	4	1	4	2	1	2	1	1	1	0	1	1	1	1	1	1.46667
CBM9_1	4	5	3	1	1	2	2	2	2	1	1	0	2	1	1	1.86667
DUF2252	4	1	3	2	0	0	2	0	1	0	0	2	0	2	1	1.2
FabA	4	1	3	4	3	5	4	4	3	3	2	1	2	3	1	2.86667
HupE_UreJ_2	4	1	3	1	1	3	0	0	1	2	1	1	2	2	1	1.53333
Sacchrp_dh_NADP	4	2	3	1	2	2	1	1	2	2	1	2	1	2	1	1.8
V4R	4	1	3	4	3	2	1	1	1	0	0	1	1	1	1	1.6
zinc_ribbon_4	4	4	3	4	5	3	5	5	4	5	0	0	1	0	1	2.93333
HisKA_3	4	0	2	2	1	4	1	1	0	0	3	1	1	0	1	1.4
Rubrerythrin	4	0	2	1	1	0	1	1	1	1	1	1	1	1	1	1.13333
SPASM	4	2	2	3	4	4	5	0	3	2	2	4	2	2	1	2.66667
TetR_C_14	4	0	2	0	0	1	0	1	1	0	1	1	0	1	1	0.866667
Ald_Xan_dh_C	4	3	1	2	3	2	1	1	0	2	1	2	2	2	1	1.8
CO_deh_flav_C	4	4	1	2	3	2	2	1	1	2	2	2	2	2	1	2.06667
DAC	4	2	1	0	1	1	1	1	1	2	0	1	1	1	1	1.2
Dioxygenase_C	4	3	1	2	1	0	1	2	3	1	1	1	1	2	1	1.6
DUF488	4	0	1	1	4	0	2	2	2	2	0	2	1	2	1	1.6
Endonuclease_NS	4	1	1	1	1	1	1	1	1	1	1	1	1	1	1	1.2
FAD_binding_5	4	4	1	2	3	2	2	1	1	2	2	2	2	2	1	2.06667
Metal_hydrol	4	1	1	2	1	2	1	0	1	0	1	1	1	1	1	1.2
Prok-JAB	4	1	1	2	2	2	1	1	1	1	1	1	1	1	1	1.4
TPR_2	4	0	1	0	6	2	1	1	2	1	2	1	2	3	1	1.8
YtkA	4	1	1	1	1	0	1	1	1	1	1	2	1	1	1	1.2
HTH_32	4	1	0	4	1	0	0	7	2	14	0	1	1	7	1	2.86667
NuiA	4	1	0	1	1	0	1	1	1	1	1	1	1	1	1	1.06667
Peptidase_M6	4	4	0	2	2	0	1	1	1	1	1	1	1	0	1	1.33333
SIMPL	4	1	0	3	2	3	1	2	2	1	0	1	0	2	1	1.53333
EGF_3	4	4	4	7	1	0	0	0	3	0	1	2	0	0	0	1.73333
Big_2	4	0	3	2	1	0	0	0	0	0	0	0	0	0	0	0.666667
GST_N_2	4	1	3	0	0	1	0	0	0	0	0	1	0	1	0	0.733333
bMG10	4	3	2	3	3	1	0	1	1	1	1	0	1	1	0	1.46667
R2K_3	4	1	2	3	0	1	2	4	2	1	0	3	1	1	0	1.66667
4HBT_2	4	1	1	3	3	1	0	0	0	1	1	0	0	0	0	1
Ion_trans_2	4	1	1	0	1	1	0	0	0	0	0	0	0	0	0	0.533333
Peptidase_C39	4	3	1	2	0	2	1	1	1	1	0	0	0	2	0	1.2
SQHop_cyclase_C	4	2	1	1	3	1	2	1	0	0	0	0	0	0	0	1
Amidinotransf	4	0	0	1	2	1	0	0	0	0	0	0	0	0	0	0.533333
BMC	4	0	0	0	0	0	0	0	0	0	0	0	0	0	0	0.266667
Chlorophyllase2	4	1	0	1	1	1	1	2	1	2	1	0	3	0	0	1.2
DUF1529	4	0	0	0	0	0	0	0	0	0	0	0	0	0	0	0.266667
Glyco_hydro_75	4	0	0	1	0	0	0	0	0	1	0	0	0	0	0	0.4
WXXGXW	4	0	0	0	0	1	0	0	0	0	0	0	0	0	0	0.333333
Glyco_hydro_43	3	1	1	0	5	1	21	12	14	12	15	16	16	18	15	10
Peptidase_M19	3	3	4	2	2	3	8	6	8	4	2	6	2	6	10	4.6
SpoIIE	3	8	5	7	6	0	14	13	12	11	10	13	11	13	9	9
AAA_31	3	4	2	7	3	3	11	6	6	7	7	8	6	9	8	6
Glyco_hydro_1	3	2	0	3	2	2	8	5	8	5	8	7	7	8	8	5.06667
PPDK_N	3	12	4	10	4	7	5	10	9	12	6	8	8	9	7	7.6
Chorismate_bind	3	2	2	3	4	3	6	6	7	6	2	6	6	7	7	4.66667
DUF4398	3	4	9	1	2	3	7	7	7	6	4	4	7	6	6	5.06667
tRNA-synt_1g	3	2	4	2	2	5	2	9	5	2	4	5	4	5	6	4
N6_Mtase	3	4	2	6	6	2	6	3	4	8	4	6	1	8	6	4.6
Cyclase	3	1	6	2	1	0	3	4	3	1	3	4	3	4	5	2.86667
FIST_C	3	3	6	4	5	4	6	4	7	5	4	5	5	7	5	4.86667
PEP-utilizers	3	10	6	9	7	5	5	7	8	8	3	5	7	8	5	6.4
DUF4440	3	3	5	1	2	1	5	5	4	4	3	4	3	3	5	3.4
PGM_PMM_I	3	4	3	3	3	3	4	4	5	4	4	5	4	5	5	3.93333
PGM_PMM_II	3	4	3	3	3	3	4	4	5	4	4	5	4	5	5	3.93333
PGM_PMM_III	3	4	3	3	3	3	4	4	5	4	4	5	4	5	5	3.93333
PGM_PMM_IV	3	4	3	3	3	3	4	4	5	4	4	5	4	5	5	3.93333
Methyltransf_24	3	3	2	2	0	0	1	4	4	2	5	5	3	5	5	2.93333
MR_MLE_C	3	2	1	2	2	2	3	5	5	4	5	4	5	4	5	3.46667
TetR_C_6	3	3	1	0	1	2	3	1	3	2	2	2	1	3	5	2.13333
Acyl-CoA_dh_2	3	4	0	1	2	1	9	4	6	4	3	4	4	5	5	3.66667
Cys_Met_Meta_PP	3	2	7	3	3	3	2	2	4	2	4	4	3	5	4	3.4
2-Hacid_dh	3	4	6	4	4	3	5	3	4	2	3	4	3	3	4	3.66667
Aconitase	3	3	5	3	3	3	4	4	4	4	4	4	4	4	4	3.73333
ABC2_membrane_3	3	0	4	1	2	7	4	5	5	3	4	5	4	5	4	3.73333
ATP-synt_ab	3	4	4	3	3	3	4	4	4	4	5	4	4	4	4	3.8
HMGL-like	3	3	4	2	2	5	8	6	6	6	6	6	5	6	4	4.8
Ribonuc_L-PSP	3	5	4	3	4	3	5	4	3	3	4	4	4	5	4	3.86667
Rotamase_3	3	4	4	6	6	2	4	3	3	3	3	4	5	4	4	3.86667
tRNA_anti-codon	3	5	4	4	4	2	5	5	5	5	4	5	5	5	4	4.33333
tRNA-synt_2	3	4	4	4	4	4	4	4	4	4	3	4	4	4	4	3.86667
YfiO	3	3	4	3	1	2	1	4	3	2	1	3	1	2	4	2.46667
CheR_N	3	6	3	2	6	1	6	4	6	5	7	5	7	6	4	4.73333
CorC_HlyC	3	3	3	3	3	3	3	3	5	3	3	5	3	5	4	3.46667
DUF21	3	3	3	3	3	3	3	3	4	3	3	5	3	5	4	3.4
Iso_dh	3	2	3	2	2	3	4	4	4	4	4	4	4	4	4	3.4
MTS	3	1	3	2	1	3	2	1	4	2	2	3	2	4	4	2.46667
RicinB_lectin_2	3	7	3	1	2	0	12	4	9	6	8	7	4	6	4	5.06667
SLBB	3	4	3	3	4	4	4	3	4	4	5	4	4	4	4	3.8
Sua5_yciO_yrdC	3	2	3	3	2	2	3	3	5	4	3	2	3	4	4	3.06667
Succ_DH_flav_C	3	2	2	3	3	2	6	5	5	3	4	4	5	3	4	3.6
ABC2_membrane_2	3	5	1	5	3	4	4	3	3	4	4	4	4	4	4	3.66667
GyrI-like	3	2	1	0	2	3	4	2	4	4	3	4	3	4	4	2.86667
Oxidored_q2	3	2	1	2	2	2	3	4	4	6	4	4	3	4	4	3.2
GFO_IDH_MocA_C	3	2	0	0	0	0	3	3	2	2	3	3	2	2	4	1.93333
DUF5122	3	1	14	6	4	0	1	5	7	2	5	3	4	2	3	4
CCG	3	3	5	3	2	2	3	3	3	3	2	2	3	3	3	2.86667
Pep_deformylase	3	3	5	3	3	2	3	3	3	3	3	3	3	3	3	3.06667
Voltage_CLC	3	1	5	2	2	3	2	2	4	2	2	2	2	2	3	2.46667
Acetyltransf_9	3	4	4	4	4	3	4	6	3	4	4	4	3	3	3	3.73333
MlaD	3	4	4	3	3	3	4	3	3	3	3	3	3	3	3	3.2
Rotamase_2	3	4	4	2	2	5	3	4	4	3	2	4	3	5	3	3.4
Toluene_X	3	4	4	4	2	2	3	3	3	3	3	3	3	3	3	3.06667
tRNA_bind	3	2	4	2	2	2	2	3	3	2	3	3	2	3	3	2.6
UvrA_DNA-bind	3	5	4	3	3	3	3	3	3	3	1	2	3	3	3	3
2-oxoacid_dh	3	5	3	5	5	5	3	3	5	6	1	2	0	6	3	3.66667
Anticodon_1	3	3	3	3	3	3	4	4	3	3	3	4	3	3	3	3.2
ApbA_C	3	1	3	1	1	1	2	3	3	2	2	3	2	3	3	2.2
CM_2	3	2	3	3	3	2	3	3	3	3	3	3	3	3	3	2.86667
Cytochrom_C_asm	3	3	3	3	3	3	3	3	3	3	2	3	2	3	3	2.86667
DnaJ_C	3	3	3	4	4	3	3	3	3	3	3	3	3	3	3	3.13333
DUF1704	3	2	3	1	2	2	3	3	3	2	2	3	3	3	3	2.53333
DUF3237	3	0	3	0	0	0	3	3	3	3	3	3	3	3	3	2.2
HD_4	3	3	3	3	2	2	2	3	2	3	2	2	2	2	3	2.46667
Hydrolase_3	3	1	3	3	4	3	4	4	4	2	3	3	3	3	3	3.06667
MM_CoA_mutase	3	2	3	5	2	3	2	3	3	2	2	3	1	3	3	2.66667
Oxidored_q6	3	1	3	2	0	1	3	4	3	3	3	3	2	3	3	2.46667
PEP_mutase	3	1	3	0	1	1	2	2	3	2	1	3	1	3	3	1.93333
Poly_export	3	3	3	2	2	3	3	3	3	3	3	3	3	3	3	2.86667
PTR2	3	5	3	3	2	2	3	2	3	2	3	3	3	3	3	2.86667
Ribonuc_red_lgC	3	3	3	3	2	3	2	3	3	2	2	4	3	4	3	2.86667
RNase_PH	3	3	3	3	3	3	3	3	3	3	3	3	3	3	3	3
ThiS	3	3	3	3	4	3	4	4	4	3	4	4	4	3	3	3.46667
tRNA-synt_1c	3	3	3	3	3	3	3	2	3	3	2	3	3	3	3	2.86667
B12-binding_2	3	3	2	3	4	3	5	4	4	3	4	4	4	5	3	3.6
COX3	3	3	2	2	2	1	2	2	3	2	2	3	2	2	3	2.26667
DUF3341	3	2	2	2	2	1	2	2	3	2	2	2	2	2	3	2.13333
FGGY_C	3	2	2	4	2	2	4	4	3	2	4	3	4	2	3	2.93333
FGGY_N	3	2	2	4	2	2	4	4	3	3	4	3	4	2	3	3
GTP_cyclohydro2	3	3	2	3	3	3	2	3	4	3	3	3	3	3	3	2.93333
ParA	3	1	2	1	1	1	2	3	2	2	1	2	2	3	3	1.93333
PDT	3	1	2	2	1	2	3	3	3	3	3	3	3	3	3	2.53333
Peptidase_S24	3	4	2	6	5	3	3	3	3	3	3	4	3	4	3	3.46667
PhoD	3	1	2	3	3	4	4	4	3	1	4	3	3	3	3	2.93333
Catalase	3	1	1	1	2	1	3	1	2	1	2	3	2	4	3	2
Cupin_8	3	1	1	2	2	0	2	1	3	1	1	3	1	3	3	1.8
PFK	3	2	1	3	3	3	2	3	2	2	3	3	3	3	3	2.6
SBP_bac_11	3	3	1	4	2	2	6	2	4	2	3	2	4	3	3	2.93333
Trehalose_PPase	3	1	1	2	2	3	3	3	3	1	3	3	2	3	3	2.4
SBP_bac_1	3	1	0	2	2	0	3	3	3	1	2	2	3	2	3	2
Thaumatin	3	2	0	0	0	1	2	1	2	1	2	3	0	3	3	1.53333
TPR_10	3	0	0	2	1	1	1	2	3	1	1	4	1	7	3	2
SnoaL	3	0	11	0	1	3	4	3	3	1	2	3	1	2	2	2.6
OMP_b-brl	3	1	6	2	2	0	1	2	0	2	1	1	0	1	2	1.6
Pyridoxal_deC	3	2	6	3	5	2	3	2	2	1	2	1	1	5	2	2.66667
ACPS	3	2	4	1	1	1	3	3	3	1	2	1	2	3	2	2.13333
DUF4340	3	4	4	4	5	6	4	4	5	5	3	2	2	2	2	3.66667
tRNA_SAD	3	2	4	3	2	3	2	2	2	2	2	2	2	2	2	2.33333
Ala_racemase_N	3	2	3	4	3	4	2	2	2	2	3	2	2	2	2	2.53333
Cation_ATPase_N	3	1	3	4	3	2	2	4	5	5	3	3	2	5	2	3.13333
Citrate_synt	3	4	3	4	3	3	2	3	3	3	1	1	3	3	2	2.73333
Extensin-like_C	3	3	3	1	2	4	3	2	3	3	4	3	4	2	2	2.8
GlnD_UR_UTase	3	3	3	3	3	3	3	3	3	3	1	3	1	3	2	2.66667
Glyco_transf_5	3	2	3	3	3	2	2	2	3	3	2	2	2	3	2	2.46667
GTP-bdg_M	3	3	3	2	2	3	3	3	2	2	2	2	2	2	2	2.4
H_PPase	3	2	3	2	2	1	3	3	3	3	3	3	3	3	2	2.6
HlyD_3	3	3	3	2	3	1	0	1	3	3	3	2	3	2	2	2.26667
Lip_A_acyltrans	3	2	3	4	4	1	2	2	2	2	2	2	2	2	2	2.33333
Methyltrans_SAM	3	3	3	3	3	4	3	3	3	3	1	3	3	3	2	2.86667
MIP	3	0	3	3	1	0	2	2	2	1	3	2	3	3	2	2
PA	3	4	3	6	7	0	5	2	3	4	2	2	3	3	2	3.26667
Peptidase_S9_N	3	5	3	6	8	2	3	2	2	1	3	2	4	2	2	3.2
RNA_ligase	3	1	3	4	2	0	1	1	2	1	1	2	1	2	2	1.73333
Semialdhyde_dh	3	4	3	2	2	2	2	2	2	2	2	2	2	2	2	2.26667
SMC_N	3	3	3	3	4	2	3	3	4	3	2	1	3	3	2	2.8
ABC_transp_aux	3	3	2	3	3	2	3	3	3	3	3	3	3	3	2	2.8
DeoC	3	3	2	2	2	2	3	2	3	3	2	2	2	2	2	2.33333
DHHA1	3	2	2	3	3	5	3	2	2	2	2	2	2	2	2	2.46667
DUF2325	3	1	2	2	2	1	2	3	2	2	4	2	3	2	2	2.2
FTSW_RODA_SPOVE	3	2	2	3	2	2	2	2	2	2	2	2	2	2	2	2.13333
H2TH	3	2	2	2	1	3	3	1	3	0	3	3	3	3	2	2.26667
PCRF	3	2	2	3	1	2	2	2	2	2	2	2	2	2	2	2.06667
Peptidase_A8	3	2	2	2	2	2	2	3	2	3	3	2	3	2	2	2.33333
Rotamase	3	5	2	3	2	0	2	2	2	5	1	2	3	2	2	2.4
SecD_SecF	3	2	2	3	2	2	2	2	2	2	2	2	2	2	2	2.13333
SSB	3	2	2	2	2	1	2	3	5	3	2	2	2	2	2	2.33333
UVR	3	2	2	2	2	1	2	2	2	2	2	2	2	2	2	2
UvrD_C_2	3	3	2	3	3	5	3	3	2	2	4	4	4	2	2	3
DUF1998	3	3	1	5	3	1	2	3	1	3	1	2	1	2	2	2.2
GATase_6	3	1	1	1	1	1	1	1	2	1	1	2	1	2	2	1.4
Glyco_transf_20	3	1	1	2	2	3	2	2	2	1	2	2	1	2	2	1.86667
Glyco_transf_21	3	1	1	2	1	2	3	2	1	2	1	2	1	2	2	1.73333
Orn_DAP_Arg_deC	3	1	1	2	2	1	3	2	2	3	2	2	2	2	2	2
PAS_7	3	1	1	1	0	2	4	4	3	3	4	4	4	4	2	2.66667
Pyr_redox_3	3	3	1	3	3	3	1	1	2	2	1	2	1	2	2	2
2TM	3	1	0	1	1	1	1	2	2	1	1	1	2	1	2	1.33333
CBM_3	3	0	0	3	0	0	1	2	3	2	1	1	2	1	2	1.4
DotU	3	4	0	4	3	1	2	3	3	4	2	2	2	2	2	2.46667
DUF2935	3	0	0	0	0	0	0	3	0	0	3	2	3	2	2	1.2
Polysacc_synt_C	3	2	0	2	2	1	1	2	2	3	3	2	2	3	2	2
Smoa_sbd	3	0	0	1	1	0	1	2	2	2	2	1	1	1	2	1.26667
YtxH	3	2	0	1	1	1	2	2	2	2	2	2	2	2	2	1.73333
FCD	3	1	4	0	0	2	0	1	1	0	0	0	0	0	1	0.866667
PDDEXK_1	3	4	4	6	5	2	5	4	5	3	1	1	2	3	1	3.26667
GCV_T	3	2	3	4	2	3	2	4	2	2	1	2	2	2	1	2.33333
Glyco_tran_28_C	3	1	3	2	3	2	2	2	1	1	1	1	1	1	1	1.66667
Hist_deacetyl	3	2	3	2	1	2	4	2	2	2	2	2	2	2	1	2.13333
Lectin_C	3	5	3	3	3	5	2	0	1	1	2	1	2	1	1	2.2
Metalloenzyme	3	2	3	1	1	1	1	2	1	1	1	1	1	1	1	1.4
Sdh_cyt	3	1	3	4	4	1	2	2	3	2	3	3	1	3	1	2.4
Transketolase_N	3	1	3	1	1	2	2	2	1	2	2	1	2	1	1	1.66667
2OG-FeII_Oxy_2	3	2	2	3	2	3	1	2	1	0	1	1	0	2	1	1.6
AAA_12	3	0	2	2	1	1	1	1	0	0	1	0	1	1	1	1
ABC2_membrane	3	1	2	3	3	2	2	1	1	1	0	1	2	1	1	1.6
Dynamin_N	3	4	2	4	3	2	2	2	2	2	1	2	2	2	1	2.26667
Epimerase_2	3	1	2	0	0	0	1	1	2	1	1	2	1	2	1	1.2
Lactamase_B_3	3	0	2	1	1	1	1	1	1	3	0	1	1	1	1	1.2
NAGPA	3	3	2	2	1	4	2	1	1	0	1	1	2	1	1	1.66667
PK_Tyr_Ser-Thr	3	1	2	0	0	1	3	2	0	0	0	1	2	2	1	1.2
Robl_LC7	3	1	2	2	2	0	1	1	1	1	1	1	1	1	1	1.26667
SH3_3	3	4	2	2	2	1	1	1	1	1	1	1	1	1	1	1.53333
SurA_N_3	3	1	2	1	2	2	1	2	2	2	1	1	2	1	1	1.6
tRNA_edit	3	1	2	2	1	2	1	1	1	1	1	1	1	1	1	1.33333
zf-FPG_IleRS	3	1	2	1	1	3	1	1	2	0	1	1	2	2	1	1.46667
Beta_elim_lyase	3	2	1	2	2	1	1	2	1	1	0	1	1	1	1	1.33333
CoA_transf_3	3	1	1	1	2	2	1	1	1	1	0	1	1	1	1	1.2
DUF3160	3	0	1	2	3	0	2	3	2	3	1	2	1	2	1	1.73333
DUF4070	3	0	1	0	1	0	1	1	1	1	1	1	1	1	1	0.933333
RNB	3	2	1	2	2	2	2	2	2	2	2	1	2	2	1	1.86667
SQS_PSY	3	2	1	2	2	2	2	2	2	2	1	2	2	1	1	1.8
tRNA-synt_1d	3	3	1	1	1	1	1	1	1	1	1	1	1	1	1	1.26667
VanW	3	2	1	3	3	3	2	2	2	2	2	2	2	2	1	2.13333
Zn_peptidase	3	1	1	0	1	1	1	1	1	1	1	1	1	1	1	1.06667
ALO	3	1	0	1	1	3	0	0	0	1	0	1	0	1	1	0.866667
Bact_transglu_N	3	1	0	1	1	3	3	4	2	1	3	1	3	2	1	1.93333
CP_ATPgrasp_2	3	1	0	1	1	1	0	1	1	0	1	1	1	1	1	0.933333
DcrB	3	5	0	6	6	0	1	0	2	1	0	1	1	1	1	1.86667
DSPc	3	2	0	1	1	1	2	3	2	2	1	1	2	2	1	1.6
DUF2378	3	0	0	1	0	6	1	1	1	1	1	1	1	1	1	1.26667
DUF3500	3	0	0	0	0	0	1	0	0	0	0	1	1	1	1	0.533333
DUF4349	3	2	0	2	1	1	2	2	1	2	2	1	2	1	1	1.53333
FAD_binding_9	3	3	0	1	1	1	1	1	1	1	1	1	1	1	1	1.2
Recombinase	3	0	0	2	5	1	5	3	12	1	1	2	1	2	1	2.6
SET	3	0	0	0	0	0	2	1	1	1	0	1	1	1	1	0.8
SpvB	3	4	0	9	2	5	8	5	13	4	8	5	3	9	1	5.26667
T6SS_VipA	3	4	0	5	4	1	2	3	4	4	1	1	3	2	1	2.53333
TfuA	3	1	0	2	0	0	2	5	3	1	1	3	1	2	1	1.66667
HD_5	3	2	4	3	3	2	1	2	0	1	1	0	1	1	0	1.6
WGR	3	3	4	0	1	2	1	1	1	1	0	0	0	0	0	1.13333
DUF3570	3	2	3	4	3	3	0	0	0	0	0	0	0	0	0	1.2
DUF4266	3	2	3	2	1	3	0	0	0	0	0	0	0	0	0	0.933333
malic	3	2	3	1	1	1	1	2	0	1	0	0	0	0	0	1
zf-C4_Topoisom	3	3	3	3	3	0	2	3	3	3	0	0	2	3	0	2.06667
LolA	3	2	2	3	2	3	2	2	2	1	2	2	2	2	0	2
MRJP	3	0	2	0	2	1	2	0	0	0	1	1	0	1	0	0.866667
PepX_C	3	3	2	3	2	0	0	0	0	0	0	0	1	0	0	0.933333
Catalase-rel	3	1	1	1	2	1	3	1	2	1	2	2	2	2	0	1.6
DUF3887	3	1	1	0	0	0	0	0	0	0	0	0	0	0	0	0.333333
ERAP1_C	3	4	1	2	3	2	1	1	1	1	1	1	1	1	0	1.53333
Glyco_hydro_cc	3	1	1	2	0	1	3	1	2	0	1	0	1	1	0	1.13333
GtrA	3	1	1	1	0	0	0	0	0	0	0	0	0	0	0	0.4
NLPC_P60	3	1	1	0	1	1	0	0	0	0	0	0	0	0	0	0.466667
PG_binding_4	3	1	1	1	2	0	1	1	1	1	0	1	1	1	0	1
PI-PLC-C1	3	1	1	2	0	1	0	0	0	0	0	0	0	0	0	0.533333
PqqD	3	3	1	1	1	3	1	0	1	1	0	1	1	1	0	1.2
DUF4140	3	1	0	3	2	0	1	1	0	1	0	0	0	1	0	0.866667
DUF4280	3	1	0	2	2	0	0	0	1	2	0	1	1	0	0	0.866667
EutN_CcmL	3	0	0	0	0	0	0	0	0	0	0	0	0	0	0	0.2
GON	3	0	0	2	0	0	0	1	0	0	2	0	0	0	0	0.533333
MHYT	3	0	0	0	0	0	0	0	0	0	0	0	0	0	0	0.2
Sigma70_ECF	3	1	0	0	1	0	1	2	0	0	1	0	1	1	0	0.733333
TetR_C_16	3	1	0	1	1	0	0	0	0	0	0	0	0	0	0	0.4
KAsynt_C_assoc	2	27	2	13	17	2	59	33	65	39	3	12	8	31	18	22.0667
Peripla_BP_4	2	0	1	3	3	0	23	12	18	17	19	16	16	17	15	10.8
Kelch_4	2	6	8	7	5	2	26	8	17	14	9	15	5	7	10	9.4
NMT1	2	1	0	1	2	0	12	9	10	2	5	8	8	8	8	5.06667
SIS	2	2	2	2	2	3	4	4	7	4	2	7	4	7	7	3.93333
TIR_2	2	7	1	2	5	0	8	9	10	4	7	8	6	11	7	5.8
Glyco_hydro_15	2	3	5	1	4	2	3	6	7	4	4	6	4	3	6	4
TP_methylase	2	3	3	4	3	2	8	6	6	6	7	6	7	6	6	5
oligo_HPY	2	3	2	4	1	2	6	6	6	6	4	6	6	6	6	4.4
DUF4142	2	3	3	2	2	2	4	5	6	4	5	5	5	3	5	3.73333
DUF885	2	1	2	3	3	1	4	4	5	4	3	4	3	5	5	3.26667
HsdM_N	2	2	1	3	2	1	4	1	3	3	3	5	1	6	5	2.8
FIST	2	2	6	3	5	4	5	3	6	4	4	5	4	6	4	4.2
Aminotran_4	2	2	4	3	2	3	3	3	4	3	4	3	4	4	4	3.2
NAD_synthase	2	5	4	2	2	1	4	4	4	4	4	4	4	4	4	3.46667
DegT_DnrJ_EryC1	2	4	3	2	3	5	2	3	7	3	2	4	2	4	4	3.33333
GATase_4	2	3	3	5	4	3	4	4	4	2	4	4	4	4	4	3.6
Aldolase_II	2	1	2	2	2	2	4	3	4	4	4	3	3	4	4	2.93333
Arginase	2	4	2	2	0	0	4	4	4	5	4	6	3	5	4	3.26667
ELFV_dehydrog	2	4	2	1	3	4	3	4	4	3	3	3	3	3	4	3.06667
ELFV_dehydrog_N	2	4	2	2	2	4	3	4	4	3	3	3	3	3	4	3.06667
HMG_CoA_synt_C	2	0	2	2	3	2	3	3	2	2	0	2	2	4	4	2.2
Kazal_1	2	0	2	1	2	4	4	9	6	7	6	6	6	7	4	4.4
NIR_SIR	2	2	2	2	2	3	4	4	4	3	3	3	3	3	4	2.93333
NIR_SIR_ferr	2	2	2	2	2	3	4	4	4	3	3	3	3	3	4	2.93333
PBP_like_2	2	0	2	2	2	2	1	1	3	1	2	4	1	4	4	2.06667
PhoU	2	2	2	2	2	2	2	2	2	2	4	4	2	3	4	2.46667
Cu2_monooxygen	2	4	1	1	1	3	5	4	4	2	3	4	3	5	4	3.06667
Methyltransf_2	2	1	1	3	7	1	4	2	7	4	4	6	4	4	4	3.6
Proton_antipo_N	2	3	1	2	3	2	3	6	5	6	6	5	5	5	4	3.86667
ABC2_membrane_6	2	2	0	2	2	2	4	4	4	2	5	4	3	4	4	2.93333
Flavodoxin_2	2	0	0	2	1	2	4	2	3	0	1	4	2	4	4	2.06667
ParE_toxin	2	1	0	3	1	0	8	2	4	3	1	3	2	2	4	2.4
DoxX	2	3	8	3	3	5	6	3	3	3	4	4	3	4	3	3.8
PrmA	2	2	5	2	2	2	3	3	3	3	3	3	3	3	3	2.8
Sigma70_r1_2	2	3	5	2	2	2	3	3	4	4	3	4	4	3	3	3.13333
DUF2382	2	0	4	1	0	3	2	0	3	1	3	3	3	3	3	2.06667
Redoxin	2	2	4	2	2	3	3	4	4	3	4	3	3	4	3	3.06667
Ribosomal_L33	2	1	4	3	2	2	2	3	3	3	3	4	2	4	3	2.73333
Acetyltransf_10	2	2	3	2	5	3	5	4	2	2	4	3	3	3	3	3.06667
Aconitase_C	2	2	3	2	2	3	3	3	3	3	3	3	3	3	3	2.73333
FMN_dh	2	2	3	3	3	3	3	3	3	3	2	3	3	3	3	2.8
PEP-utilisers_N	2	3	3	3	3	1	4	3	4	3	1	2	3	4	3	2.8
PEP-utilizers_C	2	3	3	4	3	3	4	4	5	5	0	3	3	5	3	3.33333
PHP	2	2	3	4	4	2	3	3	4	4	4	4	3	3	3	3.2
Ribosomal_S30AE	2	2	3	2	2	5	3	2	3	3	3	5	3	4	3	3
Rrf2	2	1	3	1	1	1	3	2	2	2	2	3	2	4	3	2.13333
BKACE	2	1	2	3	2	1	2	2	3	2	2	3	2	3	3	2.2
EPSP_synthase	2	2	2	2	2	2	3	3	3	3	3	3	3	3	3	2.6
GDC-P	2	1	2	2	2	1	2	2	2	2	3	3	2	3	3	2.13333
HHH_3	2	2	2	2	3	3	3	2	4	2	4	2	3	2	3	2.6
H-kinase_dim	2	2	2	2	3	1	3	4	3	3	2	3	3	3	3	2.6
OTCace	2	2	2	2	2	2	3	3	3	3	3	3	3	3	3	2.6
OTCace_N	2	2	2	2	2	2	3	3	3	3	3	3	3	3	3	2.6
PolyA_pol	2	2	2	2	2	2	4	2	3	3	2	3	2	2	3	2.4
Pribosyltran_N	2	2	2	2	2	3	2	2	3	3	2	3	2	3	3	2.4
SDF	2	2	2	1	1	2	2	1	3	0	2	2	2	2	3	1.8
Smr	2	3	2	3	3	3	3	3	3	3	2	2	3	3	3	2.73333
Sod_Fe_C	2	1	2	2	2	1	2	2	3	2	3	3	3	3	3	2.26667
tRNA-synt_1b	2	2	2	2	2	2	4	2	3	3	3	3	3	3	3	2.6
COX4_pro	2	2	1	2	2	1	2	2	3	2	2	2	2	2	3	2
HHH	2	1	1	0	1	1	4	4	3	3	4	2	4	3	3	2.4
Lactonase	2	0	1	1	0	1	2	2	5	1	1	2	1	2	3	1.6
MR_MLE_N	2	1	1	0	1	1	2	3	4	3	3	2	3	3	3	2.13333
PHA_gran_rgn	2	2	1	1	1	1	3	3	3	3	3	3	3	3	3	2.33333
Phage_holin_3_6	2	2	1	1	0	1	2	1	3	1	3	2	1	2	3	1.66667
SDH_C	2	2	1	2	2	2	3	3	3	2	2	3	2	3	3	2.33333
Shikimate_DH	2	2	1	2	2	3	3	3	3	2	2	3	2	3	3	2.4
Shikimate_dh_N	2	2	1	2	2	3	3	3	4	2	2	3	2	3	3	2.46667
AraC_binding	2	0	0	0	0	1	2	1	4	2	1	4	3	3	3	1.73333
Methyltransf_12	2	4	0	2	6	1	5	12	8	3	0	4	1	7	3	3.86667
ArsA_ATPase	2	2	8	2	2	7	2	2	3	2	4	2	2	6	2	3.2
PrsW-protease	2	2	5	1	2	1	2	2	2	2	3	2	2	2	2	2.13333
CBM_48	2	7	4	5	7	4	4	4	5	3	4	3	5	3	2	4.13333
CoA_trans	2	4	4	2	4	4	2	2	4	2	4	2	2	2	2	2.8
NAD_Gly3P_dh_C	2	3	4	3	2	2	2	2	2	2	2	2	2	2	2	2.26667
NAD_Gly3P_dh_N	2	3	4	3	2	2	2	2	2	2	2	2	2	2	2	2.26667
N-glycanase_C	2	1	4	1	1	2	1	2	2	1	2	2	1	2	2	1.73333
5_3_exonuc_N	2	4	3	2	4	3	1	1	2	2	2	2	2	1	2	2.2
Bac_transf	2	2	3	1	1	2	2	3	2	2	2	2	2	2	2	2
Bestrophin	2	3	3	1	3	2	1	1	0	1	1	2	0	2	2	1.6
CarD_CdnL_TRCF	2	2	3	2	3	3	2	2	2	2	2	2	2	2	2	2.2
CSD	2	3	3	2	2	2	2	2	2	2	2	3	2	3	2	2.26667
DNA_topoisoIV	2	2	3	2	2	2	2	2	2	2	2	2	2	2	2	2.06667
FecCD	2	2	3	1	1	2	1	1	3	2	0	2	2	2	2	1.73333
His_biosynth	2	0	3	2	2	2	2	2	2	2	2	2	2	2	2	1.93333
HRDC	2	2	3	2	2	3	2	2	2	2	0	1	1	2	2	1.86667
MGS	2	2	3	2	2	2	2	2	2	2	2	2	2	2	2	2.06667
Peptidase_M3	2	2	3	2	3	1	2	2	2	2	2	2	2	2	2	2.06667
RecA	2	3	3	6	7	3	4	3	4	3	3	3	4	3	2	3.53333
RMMBL	2	1	3	2	2	1	2	3	2	3	2	2	2	2	2	2.06667
SRP54	2	2	3	2	2	2	2	2	2	2	2	2	2	2	2	2.06667
TatD_DNase	2	1	3	1	1	2	2	2	2	2	2	2	2	2	2	1.86667
TMP-TENI	2	1	3	2	2	2	2	2	2	2	0	1	2	2	2	1.8
tRNA-synt_His	2	1	3	2	2	2	2	2	2	2	2	2	2	2	2	2
AAA_PrkA	2	2	2	2	2	2	2	2	2	2	2	2	2	2	2	2
Acylphosphatase	2	0	2	2	1	1	2	2	3	3	2	2	2	3	2	1.93333
AdoHcyase	2	2	2	2	2	2	2	2	2	2	2	2	2	2	2	2
AIRC	2	2	2	2	2	1	2	2	2	2	2	2	2	2	2	1.93333
Allantoicase	2	2	2	2	2	0	2	2	2	2	2	2	2	2	2	1.86667
ArsC	2	2	2	1	1	1	2	2	2	1	2	2	2	2	2	1.73333
ATP-cone	2	2	2	2	1	2	1	2	2	1	1	2	2	2	2	1.73333
ATP-synt_ab_N	2	2	2	2	2	2	2	2	2	2	3	2	2	3	2	2.13333
ATP-synt_B	2	2	2	2	2	2	2	2	2	2	3	2	2	2	2	2.06667
BcrAD_BadFG	2	2	2	2	2	0	2	2	2	2	2	2	2	2	2	1.86667
BolA	2	2	2	2	2	1	2	2	2	2	2	2	2	2	2	1.93333
COX2	2	2	2	2	2	3	2	2	3	2	2	3	2	2	2	2.2
Cpn10	2	2	2	2	2	1	2	2	2	2	2	2	2	2	2	1.93333
CTP_transf_like	2	3	2	2	2	3	2	2	3	2	2	2	2	2	2	2.2
Dala_Dala_lig_N	2	2	2	2	2	1	2	2	2	2	2	2	2	2	2	1.93333
DAP_epimerase	2	2	2	2	2	2	2	2	2	2	2	2	2	2	2	2
DHO_dh	2	2	2	2	2	1	2	2	2	2	0	2	2	2	2	1.8
DNA_gyraseB_C	2	2	2	2	2	2	2	2	2	2	2	2	2	2	2	2
DnaJ_CXXCXGXG	2	2	2	2	2	2	2	2	2	2	2	2	2	2	2	2
DS	2	2	2	2	2	1	1	2	2	2	2	2	2	2	2	1.86667
DUF1993	2	4	2	1	2	1	3	2	2	4	3	2	2	2	2	2.26667
DUF2063	2	2	2	2	2	1	3	3	3	2	1	3	3	3	2	2.26667
DUF444	2	2	2	2	2	2	2	2	2	2	2	2	2	2	2	2
ETF	2	2	2	2	2	2	2	2	2	2	2	2	2	2	2	2
EVE	2	1	2	1	1	1	1	0	1	1	1	1	1	1	2	1.13333
Fapy_DNA_glyco	2	2	2	2	1	3	3	1	3	0	3	3	3	3	2	2.2
Fer4_20	2	2	2	2	2	1	2	2	2	2	2	2	2	2	2	1.93333
Fe-S_biosyn	2	2	2	2	2	2	2	2	2	2	2	2	2	2	2	2
FMO-like	2	2	2	3	2	3	2	1	1	1	1	1	1	1	2	1.66667
Formyl_trans_C	2	2	2	2	2	2	2	3	2	3	2	2	2	2	2	2.13333
FtsA	2	2	2	2	2	2	2	2	2	2	2	2	2	2	2	2
GatB_Yqey	2	2	2	2	2	2	2	1	2	2	2	2	2	2	2	1.93333
Gate	2	2	2	0	0	3	0	2	2	2	1	2	2	3	2	1.66667
GIY-YIG	2	2	2	1	1	2	2	1	2	2	2	2	2	2	2	1.8
GlnE	2	3	2	2	2	2	2	2	2	2	0	2	0	2	2	1.8
Glyco_hydro_77	2	2	2	2	2	1	2	2	2	3	2	2	2	1	2	1.93333
GreA_GreB_N	2	2	2	2	2	2	2	2	2	2	3	2	2	2	2	2.06667
GST_C_3	2	2	2	3	5	2	4	1	4	0	1	2	2	2	2	2.26667
HA2	2	2	2	2	2	2	2	2	2	2	1	1	2	2	2	1.86667
Hexapep_2	2	2	2	3	1	2	1	2	2	2	2	2	2	2	2	1.93333
HNH_5	2	2	2	2	3	2	4	3	3	2	2	2	2	2	2	2.33333
HTH_25	2	2	2	2	2	2	2	2	2	2	1	2	2	2	2	1.93333
ICL	2	1	2	1	2	2	2	2	2	1	1	2	2	2	2	1.73333
KH_2	2	2	2	2	2	2	2	2	2	2	2	2	2	2	2	2
KOW	2	1	2	2	2	2	2	2	2	2	2	3	2	3	2	2.06667
LAM_C	2	2	2	0	2	2	2	2	2	2	2	2	2	2	2	1.86667
Ligase_CoA	2	2	2	2	2	2	2	2	2	2	2	2	2	2	2	2
Lum_binding	2	2	2	2	4	2	2	2	2	2	2	2	2	2	2	2.13333
MazG	2	2	2	2	2	2	2	2	2	2	2	2	2	2	2	2
MgtE	2	2	2	1	2	2	3	2	4	2	2	3	2	3	2	2.26667
MgtE_N	2	2	2	1	2	2	3	2	4	2	2	3	2	3	2	2.26667
MraZ	2	2	2	1	2	2	2	2	2	2	2	2	2	2	2	1.93333
NUDIX_4	2	2	2	2	2	2	2	2	2	2	2	1	2	2	2	1.93333
PBP_dimer	2	2	2	3	2	2	2	2	2	2	2	2	2	2	2	2.06667
Peptidase_M17_N	2	2	2	2	2	3	2	2	2	2	2	2	2	2	2	2.06667
Peptidase_M36	2	2	2	2	6	0	2	1	2	2	2	2	3	2	2	2.13333
PhoD_N	2	1	2	2	2	3	3	3	2	1	2	2	2	2	2	2.06667
PilM_2	2	2	2	2	2	2	2	2	2	2	2	2	2	2	2	2
PmbA_TldD	2	4	2	5	4	2	2	2	2	2	2	2	2	2	2	2.46667
PolyA_pol_RNAbd	2	2	2	2	2	2	2	2	2	2	2	2	2	2	2	2
Porin_O_P	2	3	2	4	3	2	2	4	3	2	2	3	4	1	2	2.6
Ppx-GppA	2	2	2	2	2	4	2	2	2	2	2	2	2	2	2	2.13333
PrkA	2	2	2	2	2	2	2	2	2	2	2	2	2	2	2	2
PspA_IM30	2	2	2	2	2	2	2	2	2	2	2	2	2	2	2	2
Pterin_bind	2	2	2	2	2	2	3	3	2	2	3	3	3	3	2	2.4
PTS_EIIA_2	2	3	2	2	2	2	2	2	2	1	1	2	2	2	2	1.93333
Queuosine_synth	2	1	2	1	2	2	2	2	2	1	2	2	2	2	2	1.8
RecQ_Zn_bind	2	1	2	2	3	1	3	2	3	2	1	2	2	3	2	2.06667
Ribosomal_L6	2	2	2	2	2	2	2	2	2	2	2	2	2	2	2	2
Ribosomal_S4	2	1	2	2	1	1	2	2	1	1	2	2	2	2	2	1.66667
RlaP	2	2	2	2	2	2	2	2	2	2	2	2	2	2	2	2
RNA_pol_Rpb2_2	2	2	2	2	2	1	2	2	2	2	2	2	2	2	2	1.93333
SKI	2	3	2	2	3	1	3	3	3	3	2	1	3	2	2	2.33333
SmpB	2	1	2	2	2	1	2	2	2	2	2	1	2	2	2	1.8
SRP54_N	2	2	2	2	2	2	2	2	2	2	2	2	2	2	2	2
TruD	2	2	2	2	2	2	2	2	2	2	2	2	2	2	2	2
UPF0004	2	2	2	2	2	2	2	2	2	2	1	2	2	2	2	1.93333
UPF0047	2	2	2	2	2	1	2	2	2	2	2	2	2	2	2	1.93333
UvrB_inter	2	2	2	2	2	2	2	2	2	2	2	2	2	2	2	2
Wzy_C	2	4	2	1	1	2	2	2	2	2	2	1	2	2	2	1.93333
zf-HYPF	2	0	2	2	0	0	2	2	4	4	2	2	2	4	2	2
2Fe-2S_thioredx	2	1	1	1	2	2	2	2	2	2	2	2	2	2	2	1.8
5_nucleotid	2	2	1	2	2	2	2	2	2	2	2	2	2	2	2	1.93333
AAA_19	2	2	1	3	3	2	3	3	3	2	3	2	2	2	2	2.33333
Acetyltransf_6	2	1	1	2	5	1	0	2	4	3	1	4	0	4	2	2.13333
Acyl-CoA_dh_C	2	2	1	2	2	2	2	2	2	2	2	2	2	2	2	1.93333
AcylCoA_DH_N	2	2	1	2	2	1	2	2	2	2	2	2	2	2	2	1.86667
Amidase_3	2	5	1	5	2	2	0	2	2	2	0	2	2	2	2	2.06667
Asparaginase_2	2	1	1	2	3	1	2	2	2	2	2	2	2	2	2	1.86667
B3_4	2	2	1	2	2	1	2	2	2	2	2	2	2	3	2	1.93333
BRCT	2	2	1	2	1	2	1	1	1	1	1	2	1	1	2	1.4
Complex1_30kDa	2	1	1	1	1	1	2	2	2	2	2	2	2	2	2	1.66667
Complex1_49kDa	2	1	1	1	1	1	2	3	2	2	2	2	2	2	2	1.73333
Cupredoxin_1	2	1	1	0	1	2	2	3	2	2	2	2	2	2	2	1.73333
DAO_C	2	1	1	1	1	2	2	2	2	2	2	2	2	2	2	1.73333
DNA_ligase_aden	2	2	1	1	1	2	1	2	2	2	1	2	1	1	2	1.53333
DNA_ligase_OB	2	2	1	1	1	2	1	1	1	1	1	2	1	1	2	1.33333
Fer2_3	2	1	1	2	2	1	2	2	2	2	2	2	2	2	2	1.8
Fer4_11	2	2	1	2	3	0	2	4	3	3	4	1	3	3	2	2.33333
FGase	2	2	1	1	1	2	3	3	3	2	2	2	2	3	2	2.06667
GCS2	2	2	1	2	2	1	2	2	2	2	2	2	2	2	2	1.86667
GDPD	2	3	1	3	3	1	2	1	1	1	1	1	1	2	2	1.66667
GGACT	2	0	1	0	2	1	2	2	2	2	2	2	2	2	2	1.6
Glycos_trans_3N	2	1	1	3	3	2	2	2	3	2	2	3	2	3	2	2.2
Glycos_transf_3	2	1	1	3	3	2	2	2	3	3	2	3	2	3	2	2.26667
Glycos_transf_4	2	1	1	2	2	2	2	2	2	2	2	2	2	2	2	1.86667
HATPase_c_3	2	6	1	6	4	5	4	4	3	4	0	1	1	2	2	3
HEM4	2	2	1	2	2	1	2	2	2	2	1	2	2	2	2	1.8
HSDR_N	2	1	1	1	2	1	2	0	1	3	1	2	0	4	2	1.53333
HTH_42	2	1	1	1	3	3	3	3	2	1	2	2	2	2	2	2
IMPDH	2	2	1	2	2	1	2	2	2	3	1	2	2	2	2	1.86667
Ldh_1_C	2	1	1	2	1	2	1	2	2	2	2	2	2	2	2	1.73333
Ldh_1_N	2	1	1	2	1	2	1	2	2	2	2	2	2	2	2	1.73333
Maf	2	2	1	2	2	2	2	2	2	2	2	2	2	2	2	1.93333
NADHdh	2	3	1	2	2	2	2	3	2	2	2	2	2	2	2	2.06667
OmpH	2	2	1	2	2	1	2	2	2	2	2	2	2	2	2	1.86667
Oxidored_q3	2	1	1	1	1	1	2	2	2	2	2	2	2	2	2	1.66667
Oxidored_q4	2	1	1	1	1	1	2	2	2	2	2	2	2	2	2	1.66667
PGI	2	2	1	2	2	1	2	2	2	2	2	2	2	2	2	1.86667
PhoH	2	2	1	2	2	1	2	2	2	2	2	2	2	2	2	1.86667
Polysacc_synt_3	2	1	1	1	0	3	2	2	2	2	2	2	2	2	2	1.73333
Prenyltransf	2	2	1	2	2	1	2	2	2	2	2	2	2	2	2	1.86667
ROK	2	2	1	2	2	1	2	2	2	3	2	2	2	2	2	1.93333
Sod_Cu	2	2	1	1	2	0	2	1	1	2	1	1	1	2	2	1.4
TetR_C_24	2	0	1	2	0	1	1	1	2	1	2	2	1	2	2	1.33333
TrmO	2	1	1	1	1	3	2	1	2	1	2	2	1	2	2	1.6
UPF0020	2	2	1	2	2	2	2	2	2	2	1	1	1	1	2	1.66667
UPF0158	2	1	1	1	1	1	1	2	2	1	2	2	1	2	2	1.46667
VKOR	2	2	1	2	2	1	3	3	3	4	1	2	3	1	2	2.13333
zf-dskA_traR	2	1	1	2	2	1	2	2	2	2	2	2	2	2	2	1.8
CBM_11	2	0	0	1	0	0	2	2	1	1	2	1	0	1	2	1
Dimerisation2	2	0	0	0	2	1	1	1	5	2	1	4	0	2	2	1.53333
DUF2048	2	0	0	2	3	0	4	0	4	0	0	1	2	2	2	1.46667
DUF2383	2	3	0	3	4	2	3	2	2	1	3	2	3	2	2	2.26667
DUF4178	2	2	0	2	2	0	2	2	2	2	2	2	2	2	2	1.73333
DUF4968	2	0	0	1	0	0	1	1	1	0	1	2	1	2	2	0.933333
Glyco_hydro_9	2	0	0	2	1	0	2	2	2	2	2	2	2	2	2	1.53333
IcmF-related	2	2	0	2	2	1	2	2	2	2	1	2	2	2	2	1.73333
Kelch_6	2	2	0	0	2	1	5	1	3	2	2	3	3	4	2	2.13333
LMF1	2	2	0	0	2	2	2	0	2	0	2	2	2	2	2	1.46667
PEMT	2	0	0	1	1	1	2	2	2	3	2	3	3	3	2	1.8
TED_complement	2	1	0	2	2	0	0	2	2	2	1	0	1	2	2	1.26667
TGase_elicitor	2	0	0	3	3	0	1	2	2	3	2	2	2	2	2	1.73333
Thy1	2	2	0	2	2	0	2	2	2	2	2	2	2	2	2	1.73333
ZT_dimer	2	0	0	0	0	1	1	2	2	1	2	1	1	1	2	1.06667
EAL	2	1	7	2	2	4	1	1	1	1	1	1	1	1	1	1.8
Peptidase_A24	2	2	6	1	0	4	1	1	1	1	2	1	1	1	1	1.66667
CobW_C	2	0	5	1	2	2	2	1	1	2	1	4	1	2	1	1.8
PBP	2	0	5	1	0	4	1	2	2	2	2	1	2	0	1	1.66667
Ada_Zn_binding	2	1	4	1	1	2	3	1	2	2	1	1	2	2	1	1.73333
DNA_pol_A	2	1	4	3	7	2	2	3	1	1	1	1	2	2	1	2.2
NiFeSe_Hases	2	0	4	2	0	0	2	2	2	2	1	1	0	1	1	1.33333
4HB_MCP_1	2	2	3	1	4	1	0	2	1	0	1	1	1	0	1	1.33333
Abhydrolase_2	2	3	3	4	3	5	3	2	2	0	2	1	2	1	1	2.26667
ATP_bind_3	2	2	3	2	2	3	2	2	2	2	1	1	1	2	1	1.86667
Bac_globin	2	1	3	1	3	3	1	1	1	1	1	1	1	1	1	1.46667
E3_binding	2	3	3	3	3	3	3	3	2	4	0	0	0	4	1	2.26667
G6PD_C	2	1	3	1	2	2	0	2	1	1	1	1	2	1	1	1.4
G6PD_N	2	1	3	1	2	2	0	2	1	1	1	1	2	1	1	1.4
GCV_T_C	2	2	3	3	2	2	2	3	2	2	1	2	2	2	1	2.06667
GTP_EFTU_D3	2	0	3	1	1	2	2	2	2	2	1	1	1	2	1	1.53333
HlyD	2	0	3	0	0	0	2	1	2	1	2	0	1	1	1	1.06667
MBOAT	2	1	3	1	1	1	1	1	1	2	2	1	1	2	1	1.4
Peptidase_M75	2	3	3	3	3	4	1	2	1	1	1	2	2	1	1	2
RBFA	2	1	3	1	2	1	1	1	1	2	2	1	1	1	1	1.4
Semialdhyde_dhC	2	4	3	2	2	2	1	1	1	1	1	1	1	1	1	1.6
5_3_exonuc	2	4	2	2	4	3	1	1	2	2	2	2	2	1	1	2.06667
AurF	2	1	2	1	2	2	1	1	0	0	1	1	2	1	1	1.2
CHAD	2	1	2	1	1	1	1	1	1	1	0	0	0	1	1	0.933333
CHASE3	2	2	2	3	7	0	2	2	3	1	2	2	1	2	1	2.13333
CLP_protease	2	1	2	1	1	2	2	2	2	2	2	2	2	2	1	1.73333
ClpS	2	2	2	2	2	1	1	2	2	1	2	1	1	1	1	1.53333
COX15-CtaA	2	1	2	1	1	1	1	2	1	2	1	1	1	1	1	1.26667
Cpn60_TCP1	2	2	2	2	2	1	2	2	2	3	3	4	2	3	1	2.2
CsbD	2	1	2	1	1	1	1	1	1	0	1	1	1	1	1	1.06667
DbpA	2	2	2	2	3	2	3	3	3	3	1	0	2	3	1	2.13333
DNA_pol3_alpha	2	2	2	2	2	2	2	2	2	2	2	2	2	2	1	1.93333
DNA_pol3_delta2	2	2	2	2	2	2	1	2	2	2	1	1	1	2	1	1.66667
DNA_pol3_finger	2	2	2	2	2	2	2	2	2	2	2	2	2	2	1	1.93333
DUF1003	2	0	2	0	0	1	1	0	0	1	1	1	1	1	1	0.8
DUF1343	2	1	2	2	2	2	1	1	1	1	1	1	1	1	1	1.33333
DUF3857	2	0	2	1	1	3	1	1	1	1	1	1	1	1	1	1.2
DUF962	2	2	2	2	2	4	1	1	1	1	1	1	1	1	1	1.53333
Fer4_5	2	1	2	2	0	2	1	1	1	1	1	1	1	1	1	1.2
FtsJ	2	2	2	2	2	3	2	2	2	2	2	2	2	2	1	2
FumaraseC_C	2	1	2	1	1	2	1	2	1	1	1	1	1	2	1	1.33333
Glu_synthase	2	1	2	2	2	1	1	1	1	1	1	1	1	1	1	1.26667
HHH_6	2	2	2	2	2	2	2	2	2	2	2	2	2	2	1	1.93333
KdpC	2	1	2	1	1	0	0	1	1	0	1	1	0	1	1	0.866667
KdpD	2	1	2	1	1	0	0	1	1	0	1	1	0	1	1	0.866667
LEA_2	2	0	2	1	0	1	1	1	1	1	2	1	2	1	1	1.13333
LTXXQ	2	2	2	1	2	0	0	2	1	1	1	0	1	1	1	1.13333
Memo	2	1	2	1	2	0	1	1	1	1	1	1	1	1	1	1.13333
NAD_binding_11	2	0	2	0	0	0	0	0	1	0	0	1	0	1	1	0.533333
NADAR	2	1	2	2	2	2	1	1	1	0	2	1	2	2	1	1.46667
NifU	2	1	2	1	1	1	1	1	1	1	1	1	1	1	1	1.13333
NusB	2	2	2	2	2	2	2	2	2	2	1	1	1	2	1	1.73333
PAPS_reduct	2	2	2	2	3	2	1	1	1	1	1	1	1	1	1	1.46667
Phage_int_SAM_1	2	2	2	3	4	2	2	2	3	2	1	3	1	2	1	2.13333
PHB_acc_N	2	1	2	2	2	2	1	1	1	1	1	0	1	1	1	1.26667
Phenol_MetA_deg	2	0	2	0	0	1	1	1	1	1	1	1	1	1	1	0.933333
PMSR	2	2	2	1	1	2	2	1	1	1	1	1	1	1	1	1.33333
PUA_3	2	2	2	2	2	2	2	2	2	2	1	2	2	2	1	1.86667
RelA_SpoT	2	1	2	1	2	1	1	1	1	1	1	1	1	1	1	1.2
Ribosomal_L12	2	1	2	2	1	2	2	1	1	1	1	1	1	1	1	1.33333
RuvB_N	2	1	2	2	2	1	1	1	1	1	1	1	1	1	1	1.26667
Sulf_transp	2	1	2	0	1	1	2	2	1	0	1	1	1	1	1	1.13333
tRNA-synt_1e	2	1	2	2	1	2	2	2	1	2	2	1	3	1	1	1.66667
tRNA-synt_2c	2	1	2	2	2	1	1	1	1	1	1	1	1	1	1	1.26667
tRNA-synt_2d	2	2	2	1	1	1	1	1	1	1	1	1	1	1	1	1.2
TsaD	2	2	2	2	2	2	2	2	2	2	2	1	2	2	1	1.86667
XylR_N	2	1	2	1	2	1	1	1	1	0	0	1	1	1	1	1.06667
zf-C4_ClpX	2	2	2	1	1	2	1	1	1	2	1	1	1	1	1	1.33333
A_deaminase	2	2	1	2	1	1	1	1	1	1	1	1	1	1	1	1.2
ACAS_N	2	2	1	2	2	1	1	1	1	1	1	1	1	1	1	1.26667
Alpha-amylase_C	2	3	1	2	3	2	1	1	1	1	1	1	1	1	1	1.46667
AMP_N	2	2	1	2	2	2	1	1	1	1	1	1	1	1	1	1.33333
Arg_tRNA_synt_N	2	2	1	1	1	1	1	1	1	1	1	1	1	1	1	1.13333
BPL_LplA_LipB	2	2	1	2	2	2	2	1	1	2	2	1	2	1	1	1.6
CesT	2	2	1	2	2	1	2	1	1	2	1	1	1	1	1	1.4
CinA	2	1	1	1	1	1	1	1	1	1	1	1	1	1	1	1.06667
CinA_KH	2	1	1	1	1	1	1	1	1	1	1	1	1	1	1	1.06667
Creatininase	2	1	1	1	1	3	1	1	1	1	1	1	1	1	1	1.2
Cu-oxidase	2	1	1	2	2	1	1	4	1	3	4	2	2	2	1	1.93333
DALR_1	2	2	1	1	1	2	1	1	1	1	1	1	1	1	1	1.2
DALR_2	2	1	1	2	1	2	2	2	1	2	2	1	2	1	1	1.53333
DapB_C	2	1	1	1	1	1	1	1	1	1	1	1	1	1	1	1.06667
DapB_N	2	1	1	1	1	1	1	1	1	1	0	1	1	1	1	1
DsbD	2	1	1	1	1	1	2	2	2	2	1	1	2	2	1	1.46667
DUF1385	2	1	1	1	1	1	1	1	1	1	1	1	1	1	1	1.06667
DUF2079	2	1	1	0	1	1	1	1	1	1	1	1	1	1	1	1
DUF2293	2	0	1	0	0	1	1	1	1	1	1	1	1	1	1	0.866667
DUF2804	2	1	1	2	1	1	1	1	1	1	1	1	1	1	1	1.13333
DUF3105	2	1	1	2	2	1	1	1	1	1	1	1	1	1	1	1.2
DUF3488	2	2	1	1	1	1	1	1	1	1	1	1	1	0	1	1.06667
DUF4129	2	2	1	1	2	3	2	2	1	1	0	1	1	0	1	1.33333
DZR	2	0	1	0	0	4	0	0	0	1	0	1	0	1	1	0.733333
FDX-ACB	2	1	1	1	1	1	1	1	1	1	1	1	1	1	1	1.06667
Fer2_4	2	2	1	2	3	2	2	2	2	2	1	1	1	2	1	1.73333
Fer4_14	2	0	1	5	3	1	4	1	2	1	3	1	3	1	1	1.93333
Flavin_Reduct	2	2	1	1	2	0	2	2	2	1	1	1	1	2	1	1.4
FtsK_SpoIIIE	2	1	1	2	2	1	1	1	1	1	2	1	1	1	1	1.26667
GHMP_kinases_C	2	1	1	2	5	3	2	3	4	4	2	1	3	4	1	2.53333
Glyoxalase_3	2	0	1	0	0	0	0	2	0	2	0	2	0	2	1	0.8
GSH-S_ATP	2	1	1	2	2	1	1	1	1	1	1	1	1	1	1	1.2
GST_C_6	2	3	1	1	1	3	1	1	1	1	2	1	2	1	1	1.46667
GST_N_4	2	3	1	1	1	4	1	1	1	1	2	1	2	1	1	1.53333
HmuY	2	1	1	1	1	4	1	1	1	1	0	1	1	1	1	1.2
Leu_Phe_trans	2	1	1	1	1	1	1	1	1	1	1	1	1	1	1	1.06667
LMWPc	2	0	1	2	2	2	1	1	1	1	1	1	1	3	1	1.33333
Metal_resist	2	1	1	1	1	1	2	1	1	1	0	1	1	1	1	1.06667
NFACT-R_1	2	2	1	2	0	2	2	2	2	2	1	1	1	2	1	1.53333
NrsF	2	1	1	0	1	0	2	2	2	2	1	1	1	1	1	1.2
OB_MalK	2	1	1	2	2	1	1	2	1	1	1	1	1	1	1	1.26667
OB_RNB	2	2	1	2	2	1	1	1	1	1	1	1	1	1	1	1.26667
P_proprotein	2	6	1	2	0	8	1	2	1	1	1	1	1	1	1	1.93333
PAS_8	2	2	1	2	2	3	2	2	2	2	2	1	1	1	1	1.73333
Pectate_lyase_3	2	3	1	2	2	1	3	0	2	1	2	2	0	3	1	1.66667
Peptidase_M15_4	2	1	1	3	2	1	1	1	1	1	1	1	1	1	1	1.26667
PHO4	2	1	1	1	1	1	1	3	1	2	2	1	2	1	1	1.4
PNP_phzG_C	2	0	1	1	1	1	1	1	1	1	1	1	1	1	1	1
PRAI	2	0	1	2	2	2	1	1	2	2	2	1	2	2	1	1.53333
Pyrophosphatase	2	2	1	1	1	1	1	1	1	1	1	1	1	1	1	1.13333
R2K_2	2	1	1	1	2	2	1	1	0	0	0	0	0	0	1	0.8
Resolvase	2	0	1	3	4	1	7	4	12	1	1	2	1	3	1	2.86667
Ribosomal_L16	2	1	1	1	1	1	1	1	1	1	1	1	1	1	1	1.06667
Ribosomal_S11	2	1	1	1	1	1	1	1	1	1	1	1	1	1	1	1.06667
Ring_hydroxyl_A	2	1	1	2	0	0	1	1	0	0	0	1	1	1	1	0.8
SecY	2	1	1	2	2	1	1	1	1	1	1	1	1	1	1	1.2
SpoVR	2	1	1	1	1	1	1	1	1	1	1	1	1	1	1	1.06667
TerC	2	2	1	2	1	4	1	1	1	1	1	1	1	1	1	1.4
TetR_C_7	2	0	1	2	0	0	0	0	1	0	0	0	1	0	1	0.533333
TGS	2	2	1	1	1	1	1	2	1	1	1	1	1	1	1	1.2
TIM	2	1	1	1	1	1	1	1	1	1	1	1	1	1	1	1.06667
tRNA_U5-meth_tr	2	2	1	0	1	2	2	2	2	2	1	1	2	2	1	1.53333
VF530	2	0	1	0	0	1	1	1	1	0	1	1	1	1	1	0.8
YjbR	2	1	1	2	3	1	1	1	3	2	1	2	2	3	1	1.73333
2_5_RNA_ligase2	2	1	0	1	3	0	1	2	1	0	0	1	0	2	1	1
APS_kinase	2	1	0	3	3	2	2	3	3	2	1	1	1	2	1	1.8
bMG3	2	1	0	1	2	1	0	1	1	1	0	0	1	1	1	0.866667
BNR_4	2	0	0	0	0	0	0	1	1	1	1	1	1	1	1	0.666667
Cytochrom_D1	2	0	0	0	1	0	0	0	1	1	1	1	1	1	1	0.666667
DUF2085	2	1	0	1	1	0	1	1	1	1	1	0	1	1	1	0.866667
DUF4202	2	1	0	0	1	2	1	1	1	1	1	1	1	1	1	1
DUF4291	2	0	0	0	0	0	1	2	1	1	1	1	2	1	1	0.866667
DUF5110	2	0	0	1	0	1	1	1	1	0	1	1	1	1	1	0.8
Fer4_15	2	3	0	1	2	1	2	0	1	3	1	1	1	1	1	1.33333
HTH_27	2	0	0	0	0	0	1	0	2	0	1	2	1	1	1	0.733333
Kelch_3	2	0	0	0	1	0	0	1	1	0	0	1	1	1	1	0.6
LANC_like	2	3	0	0	1	0	4	1	1	2	3	1	3	1	1	1.53333
Methyltransf_19	2	1	0	0	1	0	1	1	2	1	1	2	1	2	1	1.06667
PP2C	2	0	0	0	1	0	0	0	0	1	0	1	0	0	1	0.4
ProRS-C_1	2	1	0	1	1	0	1	1	1	1	1	1	1	1	1	0.933333
Ras	2	0	0	2	2	0	0	1	1	1	1	1	2	1	1	1
SBBP	2	0	0	2	0	4	0	4	2	1	1	1	1	1	1	1.33333
SIP	2	2	0	1	1	1	1	1	1	1	1	1	1	1	1	1.06667
Sortilin-Vps10	2	0	0	0	1	1	0	1	1	1	1	1	1	1	1	0.8
T6SS_TssF	2	3	0	3	2	1	1	2	2	3	1	1	2	1	1	1.66667
T6SS_TssG	2	2	0	3	1	1	1	2	1	1	1	1	1	1	1	1.26667
T6SS_VasE	2	4	0	4	2	1	1	2	3	4	1	1	1	1	1	1.86667
TcdB_toxin_midN	2	2	0	3	2	3	6	5	8	5	4	2	1	3	1	3.13333
TetR_C_27	2	0	0	2	1	0	0	1	1	1	1	1	1	1	1	0.866667
Yip1	2	1	0	0	1	1	1	1	1	1	0	1	1	1	1	0.866667
BBP2	2	2	4	1	1	2	0	0	0	0	0	0	0	0	0	0.8
MerR	2	1	4	0	0	0	0	0	0	0	0	0	0	0	0	0.466667
Malic_M	2	2	3	1	0	1	1	2	0	1	0	0	0	0	0	0.866667
zf-HC2	2	1	3	1	1	1	3	2	2	2	1	1	2	1	0	1.53333
4HBT_3	2	2	2	2	0	3	0	0	0	0	0	0	0	0	0	0.733333
AMPK1_CBM	2	2	2	2	1	0	0	0	0	0	0	0	0	0	0	0.6
Coq4	2	2	2	0	5	3	0	0	0	0	0	0	0	0	0	0.933333
DEAD_assoc	2	1	2	2	2	2	2	2	2	2	0	0	1	1	0	1.4
DUF1211	2	0	2	1	0	0	0	0	0	0	0	0	0	0	0	0.333333
DUF3147	2	0	2	0	0	0	0	0	0	0	0	0	0	0	0	0.266667
DUF4403	2	0	2	1	1	0	0	0	0	0	0	0	0	0	0	0.4
DUF4833	2	0	2	0	0	1	1	0	0	0	0	0	0	0	0	0.4
GIDE	2	0	2	0	0	1	0	0	0	0	0	0	0	0	0	0.333333
Glyco_hydro_64	2	0	2	0	0	0	0	0	0	0	0	0	0	0	0	0.266667
GSHPx	2	1	2	4	1	1	1	1	0	0	0	0	1	0	0	0.933333
GSP_synth	2	0	2	1	0	1	2	1	0	0	1	1	1	1	0	0.866667
Inos-1-P_synth	2	2	2	2	1	2	2	1	2	2	2	2	2	2	0	1.73333
MaoC_dehydrat_N	2	2	2	3	3	1	1	2	2	1	0	1	1	1	0	1.46667
Methyltransf_32	2	1	2	2	1	2	1	1	1	0	0	0	1	1	0	1
NAD_binding_5	2	2	2	2	1	2	2	1	1	2	2	2	2	2	0	1.66667
Penicillinase_R	2	1	2	2	2	0	1	2	0	1	0	0	0	0	0	0.866667
Peptidase_U32	2	2	2	2	2	2	2	2	2	2	0	0	2	2	0	1.6
peroxidase	2	0	2	0	0	2	0	0	0	0	0	0	0	0	0	0.4
Phytase-like	2	0	2	1	1	0	1	0	0	0	0	0	0	0	0	0.466667
Pur_ac_phosph_N	2	2	2	1	2	1	0	1	0	0	1	0	0	0	0	0.8
SBF	2	0	2	1	1	3	1	0	0	1	0	0	0	0	0	0.733333
Topoisom_bac	2	1	2	2	2	1	2	2	2	2	0	0	2	2	0	1.46667
zf-CDGSH	2	0	2	0	0	2	0	0	0	0	0	0	0	0	0	0.4
3D	2	2	1	1	1	0	1	1	1	1	0	0	1	1	0	0.866667
BacA	2	2	1	2	2	1	2	2	2	2	1	1	1	2	0	1.53333
BATS	2	1	1	1	1	1	1	1	1	1	1	0	1	1	0	0.933333
BtpA	2	2	1	2	2	1	0	1	0	0	0	0	0	0	0	0.733333
CusF_Ec	2	1	1	1	0	0	1	0	1	0	0	0	0	0	0	0.466667
Cytochrom_c3_2	2	0	1	1	2	0	0	0	0	0	0	0	0	0	0	0.4
Cytokin-bind	2	1	1	1	0	1	0	0	0	0	0	0	0	0	0	0.4
DUF1214	2	0	1	0	1	2	0	0	0	0	0	0	0	0	0	0.4
DUF1254	2	0	1	0	1	2	0	0	0	0	0	0	0	0	0	0.4
DUF192	2	1	1	1	1	1	1	1	1	1	0	1	1	1	0	0.933333
DUF2141	2	0	1	0	0	5	0	0	0	0	0	0	0	0	0	0.533333
Fic	2	2	1	3	1	1	2	1	1	1	2	2	2	1	0	1.46667
HemS	2	2	1	0	0	0	0	0	0	0	0	0	0	0	0	0.333333
HgmA	2	1	1	1	1	1	1	2	2	2	1	1	1	2	0	1.26667
HpcH_HpaI	2	1	1	0	0	1	0	0	0	0	0	0	0	0	0	0.333333
IRK_C	2	0	1	0	0	0	0	0	0	0	0	0	0	0	0	0.2
Lant_dehydr_C	2	0	1	0	0	0	1	1	0	0	0	0	0	0	0	0.333333
Lant_dehydr_N	2	0	1	0	0	0	2	3	1	0	0	1	0	1	0	0.733333
MoeA_C	2	3	1	2	3	1	2	2	2	2	0	1	2	2	0	1.66667
MoeA_N	2	3	1	2	3	1	2	2	2	2	0	1	2	2	0	1.66667
Nramp	2	0	1	0	0	0	0	0	0	0	0	0	0	0	0	0.2
Peptidase_C39_2	2	1	1	1	2	0	0	1	1	0	1	0	0	0	0	0.666667
Peptidase_M56	2	1	1	2	2	0	1	2	0	1	0	0	0	0	0	0.8
SBP_bac_3	2	0	1	8	1	1	1	0	0	0	0	0	0	0	0	0.933333
SQHop_cyclase_N	2	0	1	1	1	1	0	0	0	0	0	0	0	0	0	0.4
TonB_2	2	1	1	0	0	3	0	0	0	0	0	0	0	0	0	0.466667
YHS	2	0	1	1	2	1	0	1	0	1	1	2	0	1	0	0.866667
AAA_24	2	0	0	0	0	0	0	0	0	1	0	0	0	0	0	0.2
ABC-3	2	0	0	1	0	1	0	0	0	0	0	0	0	0	0	0.266667
Arf	2	1	0	1	1	2	0	0	1	1	0	0	0	0	0	0.6
ATP-grasp_4	2	1	0	4	3	1	0	2	0	1	1	0	1	0	0	1.06667
BACON	2	0	0	0	0	0	0	0	0	0	0	0	0	0	0	0.133333
CarbopepD_reg_2	2	0	0	0	0	0	0	0	0	0	0	0	0	0	0	0.133333
Cas_GSU0054	2	0	0	0	0	0	0	2	2	2	0	0	2	2	0	0.8
Cation_ATPase	2	0	0	1	2	0	0	0	0	0	0	0	0	0	0	0.333333
CDH	2	0	0	0	0	0	0	0	0	0	0	0	0	0	0	0.133333
CHASE	2	0	0	0	1	2	1	0	0	0	0	0	0	0	0	0.4
Coa1	2	0	0	0	0	0	0	0	0	0	0	0	0	0	0	0.133333
Copper-bind	2	1	0	1	3	1	0	0	0	0	0	0	0	0	0	0.533333
Cupin_1	2	0	0	0	0	0	0	0	0	0	0	0	0	0	0	0.133333
DUF1295	2	1	0	1	1	1	0	0	0	0	0	0	0	0	0	0.4
DUF1611	2	0	0	0	0	0	0	0	0	0	0	0	0	0	0	0.133333
DUF2126	2	0	0	0	0	3	1	1	1	0	0	0	0	1	0	0.6
DUF2339	2	1	0	2	0	2	2	2	2	2	0	0	0	2	0	1.13333
DUF3224	2	0	0	1	0	1	0	0	0	0	0	0	0	0	0	0.266667
DUF3584	2	0	0	0	0	0	0	0	0	0	0	0	0	0	0	0.133333
DUF3626	2	0	0	0	0	0	0	0	0	2	0	0	0	0	0	0.266667
DUF4056	2	0	0	0	0	0	0	0	0	0	0	0	0	0	0	0.133333
DUF4135	2	0	0	0	0	0	1	0	0	0	1	0	1	0	0	0.333333
DUF4345	2	0	0	0	0	0	0	0	0	1	1	0	0	0	0	0.266667
DUF5010	2	0	0	2	0	0	0	0	0	0	0	0	0	0	0	0.266667
DUF5132	2	0	0	0	0	1	0	0	1	0	0	1	0	0	0	0.333333
DUF898	2	5	0	2	0	0	0	0	0	0	0	0	0	0	0	0.6
ERG4_ERG24	2	0	0	0	1	2	0	0	0	0	0	0	0	0	0	0.333333
FBA	2	0	0	0	0	0	0	0	0	0	0	1	0	0	0	0.2
Ferritin-like	2	0	0	1	1	1	0	0	1	1	0	3	2	2	0	0.933333
FhuF	2	0	0	0	0	0	0	0	0	0	0	0	0	0	0	0.133333
FKBP_N	2	0	0	0	0	0	0	0	0	0	0	0	0	0	0	0.133333
Glyco_hydro_19	2	2	0	2	1	1	0	0	0	1	0	0	0	0	0	0.6
Glyco_transf_41	2	0	0	0	0	0	0	2	0	0	0	0	0	0	0	0.266667
ImpA_N	2	2	0	2	1	1	1	2	1	2	0	0	1	1	0	1.06667
IucA_IucC	2	0	0	0	0	0	0	0	0	0	0	0	0	0	0	0.133333
Ldi	2	0	0	0	0	0	0	1	0	0	0	0	1	0	0	0.266667
MAPEG	2	1	0	1	2	1	0	1	0	1	0	0	0	0	0	0.6
MauE	2	0	0	1	0	1	0	0	0	0	0	0	0	0	0	0.266667
Methyltransf_28	2	0	0	0	0	0	0	0	0	0	0	0	0	0	0	0.133333
Na_Pi_cotrans	2	0	0	0	0	0	2	0	0	0	0	0	0	0	0	0.266667
NMT1_3	2	1	0	0	0	1	0	1	0	1	0	0	1	0	0	0.466667
Rubis-subs-bind	2	0	0	0	0	0	0	0	0	0	0	0	0	0	0	0.133333
Steroid_dh	2	0	0	2	1	1	0	0	0	0	0	0	0	0	0	0.4
SWIM	2	1	0	1	1	0	1	1	1	1	1	0	1	1	0	0.8
T6SS_VasJ	2	1	0	1	1	1	1	1	1	1	0	1	1	1	0	0.866667
tRNA_anti-like	2	1	0	1	0	0	0	0	0	0	0	0	1	0	0	0.333333
ubiquitin	2	0	0	0	0	0	0	0	0	0	0	0	0	0	0	0.133333
Vitellogenin_N	2	0	0	0	0	0	0	0	0	0	0	0	0	0	0	0.133333
Vps62	2	0	0	0	0	0	1	0	0	1	0	0	0	0	0	0.266667
Zn_ribbon_recom	2	0	0	3	4	1	6	2	9	0	1	2	1	2	0	2.2
ZnuA	2	0	0	1	0	1	0	0	0	0	0	0	0	0	0	0.266667
ZU5	2	0	0	0	0	3	0	0	0	1	1	0	1	0	0	0.533333
HemolysinCabind	1	0	2	0	0	0	1	0	11	9	2	0	2	0	10	2.53333
PIN	1	2	0	2	9	0	9	3	3	7	8	4	3	5	8	4.26667
Peripla_BP_3	1	0	0	0	0	0	16	16	14	8	16	12	12	13	7	7.66667
TrkA_C	1	3	3	3	3	9	1	6	4	4	5	6	4	5	6	4.2
Glyco_hydro_3	1	1	2	2	2	2	7	4	6	3	6	6	6	6	6	4
Unstab_antitox	1	0	1	2	2	0	9	3	5	9	5	6	2	9	6	4
SBP_bac_8	1	4	3	2	4	3	6	4	5	5	7	7	5	8	5	4.6
Penicil_amidase	1	2	2	1	1	3	4	2	4	3	3	5	4	5	5	3
CbiA	1	4	1	4	4	2	4	4	5	8	3	7	3	4	5	3.93333
Fer2_BFD	1	1	0	5	4	4	5	7	7	4	2	4	2	5	5	3.73333
AAA_23	1	8	1	10	6	6	4	3	5	4	3	4	3	4	4	4.4
ADH_N_2	1	3	1	1	1	1	3	1	2	3	3	2	1	3	4	2
BCA_ABC_TP_C	1	1	1	1	1	0	3	2	3	2	3	4	2	5	4	2.2
Bmp	1	2	1	1	1	2	3	3	4	2	4	4	3	4	4	2.6
DUF839	1	2	1	3	1	5	5	1	3	3	5	4	3	2	4	2.86667
DUF433	1	1	0	1	3	0	6	1	6	2	4	3	3	6	4	2.73333
Lipase_3	1	0	0	0	0	1	6	4	4	0	2	1	1	2	4	1.73333
DNA_ligase_A_M	1	3	8	1	4	5	2	2	3	1	2	2	2	3	3	2.8
DUF2267	1	0	3	3	2	3	2	2	3	3	2	3	3	3	3	2.4
PGA_cap	1	4	3	4	2	4	2	2	3	3	3	3	2	3	3	2.8
SBP_bac_5	1	2	3	2	2	1	7	9	9	8	4	4	6	9	3	4.66667
Anth_synt_I_N	1	0	2	0	1	1	2	3	4	3	1	2	3	3	3	1.93333
DUF2505	1	2	2	1	2	3	3	2	3	2	3	3	3	3	3	2.4
PTPS	1	1	2	2	2	1	3	3	5	4	3	3	3	3	3	2.6
COesterase	1	3	1	1	3	0	4	1	2	0	1	3	2	1	3	1.73333
Glyco_hydro_16	1	2	1	1	2	0	3	2	3	2	3	4	4	3	3	2.26667
Glyco_trans_1_3	1	1	1	1	1	1	2	2	2	2	1	2	2	3	3	1.66667
ARD	1	1	0	2	0	1	3	2	3	2	3	2	2	3	3	1.86667
CbiX	1	0	0	0	1	1	3	2	2	3	3	3	3	2	3	1.8
HNH	1	0	0	2	1	1	5	5	8	3	4	3	2	4	3	2.8
NTP_transf_2	1	1	0	1	1	0	1	3	4	2	5	5	3	6	3	2.4
Peptidase_S58	1	2	0	2	2	0	2	2	4	2	1	2	1	2	3	1.73333
Rubredoxin_C	1	0	0	2	2	2	2	3	3	1	1	2	1	2	3	1.66667
His_kinase	1	0	6	3	2	1	3	0	0	1	2	2	2	2	2	1.8
Biotin_lipoyl_2	1	2	5	3	2	3	2	3	5	0	3	1	4	3	2	2.6
LytTR	1	0	5	3	2	1	3	0	0	1	2	1	1	2	2	1.6
PadR	1	0	4	2	1	1	1	2	2	2	1	1	2	1	2	1.53333
AraC_binding_2	1	0	3	2	1	2	1	1	1	1	3	2	1	2	2	1.53333
CcmH	1	1	3	1	1	2	2	2	2	1	2	2	2	2	2	1.73333
Glyco_hydro_114	1	1	3	0	2	1	2	2	2	1	2	2	2	1	2	1.6
IF2_N	1	2	3	2	2	2	3	1	2	2	2	2	1	2	2	1.93333
Peptidase_M78	1	1	3	3	1	2	2	3	1	2	1	1	2	3	2	1.86667
AAT	1	2	2	1	1	2	1	1	1	1	0	0	1	1	2	1.13333
Acetyltransf_17	1	1	2	1	1	1	2	2	2	2	2	2	2	2	2	1.66667
Aldose_epim	1	0	2	0	0	0	4	3	2	1	1	2	2	2	2	1.46667
Asp_Glu_race	1	1	2	1	1	1	1	1	1	1	1	2	1	2	2	1.26667
DHDPS	1	2	2	1	2	1	2	1	1	2	1	2	1	2	2	1.53333
DinB	1	0	2	0	0	2	2	1	2	2	2	2	2	3	2	1.53333
DNA_pol_A_exo1	1	2	2	2	3	1	2	3	2	2	1	1	2	2	2	1.86667
DUF262	1	5	2	2	4	0	2	2	4	3	0	2	1	3	2	2.2
DUF3459	1	3	2	4	4	2	4	2	2	2	3	2	2	2	2	2.46667
DUF350	1	1	2	2	2	0	3	1	1	1	1	2	2	2	2	1.53333
DUF899	1	1	2	0	1	0	2	2	2	0	1	2	2	2	2	1.33333
Gln-synt_C	1	1	2	2	2	1	2	2	2	2	2	2	2	2	2	1.8
KH_4	1	2	2	1	2	2	2	2	2	2	2	2	2	2	2	1.86667
MeaB	1	2	2	2	1	2	1	2	2	1	0	2	1	2	2	1.53333
MiaE	1	2	2	2	2	2	2	2	2	2	1	1	1	1	2	1.66667
Multi_Drug_Res	1	2	2	1	3	1	3	2	2	2	2	2	2	2	2	1.93333
PEPcase	1	2	2	2	2	2	2	2	2	2	0	0	2	2	2	1.66667
PEPCK_GTP	1	1	2	1	1	0	2	3	2	3	2	2	2	2	2	1.73333
PEPCK_N	1	1	2	1	1	0	2	3	2	3	2	2	2	2	2	1.73333
Protoglobin	1	0	2	2	3	3	3	3	2	1	2	3	2	3	2	2.13333
SEC-C	1	2	2	2	2	3	0	1	4	2	2	1	1	1	2	1.73333
Sod_Fe_N	1	1	2	1	0	1	1	1	2	2	2	2	2	2	2	1.46667
Transp_cyt_pur	1	1	2	1	2	0	1	2	3	1	2	2	1	3	2	1.6
XdhC_C	1	2	2	1	1	2	2	2	2	1	0	1	2	2	2	1.53333
1-cysPrx_C	1	0	1	0	0	2	1	2	2	1	0	1	1	1	2	1
ABC_tran_CTD	1	1	1	1	1	1	1	2	1	1	0	1	1	1	2	1.06667
ACT_6	1	1	1	1	1	0	2	2	2	2	1	2	2	2	2	1.46667
Ammonium_transp	1	1	1	1	1	1	3	2	2	2	2	2	2	2	2	1.66667
Bax1-I	1	1	1	1	1	1	2	2	2	2	2	2	2	2	2	1.6
CoA_binding_2	1	1	1	1	2	1	2	4	2	2	2	2	3	1	2	1.8
DHBP_synthase	1	1	1	1	1	1	2	2	2	1	1	2	2	2	2	1.46667
DHQ_synthase	1	2	1	2	3	1	2	2	3	2	2	2	2	2	2	1.93333
DinB_2	1	2	1	2	2	1	2	2	2	3	2	2	2	2	2	1.86667
DNA_pol_B_thumb	1	0	1	1	1	1	1	1	2	2	2	2	1	1	2	1.26667
DUF3501	1	0	1	1	1	0	1	1	2	1	1	1	1	1	2	1
DUF3817	1	1	1	0	0	1	2	2	2	1	2	2	2	2	2	1.4
DUF4015	1	0	1	0	0	1	2	2	2	2	2	2	2	2	2	1.4
DUF4336	1	1	1	2	1	1	3	3	2	1	2	2	2	2	2	1.73333
DUF4419	1	2	1	1	2	2	2	4	2	2	3	2	2	2	2	2
EcoEI_R_C	1	0	1	1	1	1	1	0	1	1	2	1	1	2	2	1.06667
EHN	1	1	1	0	1	3	1	0	1	2	1	2	1	2	2	1.26667
GIDA	1	2	1	1	1	1	1	2	2	2	2	0	0	2	2	1.33333
Glyco_tranf_2_3	1	1	1	2	2	5	1	2	2	2	1	2	1	2	2	1.8
Glyco_transf_28	1	4	1	1	3	2	4	4	4	2	2	3	2	2	2	2.46667
Gp_dh_C	1	1	1	1	1	1	1	1	1	1	1	2	1	2	2	1.2
Gp_dh_N	1	1	1	1	1	1	1	1	1	1	1	2	1	2	2	1.2
GrpB	1	0	1	1	1	0	1	0	2	2	1	2	1	1	2	1.06667
Ham1p_like	1	1	1	1	1	1	2	3	2	2	2	2	2	2	2	1.66667
HHH_8	1	0	1	2	2	1	1	1	2	2	2	2	1	1	2	1.4
HMG_CoA_synt_N	1	0	1	1	2	1	2	2	1	1	0	1	1	2	2	1.2
IGPS	1	0	1	1	1	1	1	1	2	1	1	2	1	1	2	1.13333
LamB	1	1	1	1	3	1	2	1	2	1	2	1	3	1	2	1.53333
Methylase_S	1	2	1	3	2	1	3	1	2	3	2	3	0	3	2	1.93333
Methyltransf_3	1	0	1	1	1	1	2	1	2	1	1	2	1	2	2	1.26667
MTHFR	1	1	1	1	1	1	2	2	2	2	3	2	2	2	2	1.66667
Pan_kinase	1	1	1	1	1	1	2	2	2	2	0	2	2	2	2	1.46667
PAS_10	1	4	1	1	3	0	2	2	3	2	4	3	4	3	2	2.33333
PepSY_TM	1	1	1	1	1	5	2	2	2	2	1	2	2	2	2	1.8
Peptidase_M2	1	1	1	1	3	1	2	2	1	3	2	2	2	2	2	1.73333
PhoU_div	1	0	1	0	0	1	2	2	2	2	2	2	2	2	2	1.4
PK	1	1	1	1	1	1	2	2	2	1	2	2	2	2	2	1.53333
Pyrid_ox_like	1	2	1	1	1	1	1	2	2	1	2	2	2	2	2	1.53333
RadC	1	1	1	4	5	2	6	4	10	6	1	5	3	14	2	4.33333
RimK	1	1	1	2	3	1	3	1	2	1	2	2	2	2	2	1.73333
RuvC	1	1	1	1	1	1	1	1	1	1	1	1	1	1	2	1.06667
SCP2_2	1	1	1	1	1	1	2	2	2	2	2	2	2	2	2	1.6
Sugar_tr	1	1	1	0	1	0	1	2	2	2	2	2	2	1	2	1.33333
THF_DHG_CYH	1	1	1	1	1	1	2	2	2	2	2	2	2	2	2	1.6
THF_DHG_CYH_C	1	1	1	1	1	1	2	2	2	2	2	2	2	2	2	1.6
TOBE_2	1	2	1	2	2	0	4	3	3	2	2	2	3	3	2	2.13333
TROVE	1	1	1	2	1	1	1	1	2	0	1	2	1	2	2	1.26667
Trp_syntA	1	0	1	1	1	1	1	1	2	1	1	2	1	2	2	1.2
Ank_4	1	0	0	0	0	0	1	0	1	0	0	1	1	1	2	0.533333
Antibiotic_NAT	1	1	0	1	0	1	2	0	2	1	0	2	1	2	2	1.06667
AP_endonuc_2	1	0	0	0	0	1	1	1	2	1	1	3	1	2	2	1.06667
ATPase	1	3	0	6	8	0	10	0	5	0	2	5	3	2	2	3.13333
ATP-sulfurylase	1	1	0	1	1	0	1	2	2	1	0	1	1	1	2	1
CBM_4_9	1	1	0	1	0	0	4	1	2	1	2	2	2	2	2	1.4
CelD_N	1	0	0	2	1	0	2	2	2	2	2	2	2	2	2	1.46667
DUF3387	1	1	0	1	1	1	1	0	0	1	1	2	0	2	2	0.933333
DUF4040	1	1	0	1	1	1	1	2	2	4	2	2	1	2	2	1.53333
GDE_N	1	2	0	1	1	2	2	3	2	2	2	2	2	2	2	1.73333
Glyco_hydro_2_C	1	0	0	0	1	2	1	1	2	2	1	2	2	2	2	1.26667
HTH_Tnp_1	1	0	0	1	1	0	3	6	17	7	0	3	0	2	2	2.86667
MnhB	1	1	0	1	1	1	1	2	2	4	2	2	1	2	2	1.53333
MrpF_PhaF	1	1	0	1	1	1	1	2	2	4	2	2	1	2	2	1.53333
NACHT	1	4	0	6	4	0	5	6	6	3	5	6	3	2	2	3.53333
NHL	1	0	0	0	0	0	1	1	2	0	1	2	2	2	2	0.933333
Peptidase_S37	1	3	0	4	2	0	1	1	2	1	2	2	2	0	2	1.53333
Peptidase_S51	1	2	0	3	3	1	2	0	2	0	2	2	2	2	2	1.6
PhaG_MnhG_YufB	1	1	0	1	1	1	1	2	2	4	2	1	1	2	2	1.46667
Pro-kuma_activ	1	1	0	4	4	1	2	3	1	2	2	2	2	2	2	1.93333
PUA_2	1	1	0	1	1	0	1	2	2	1	0	1	1	1	2	1
RHH_3	1	1	0	1	1	1	1	2	1	1	1	1	1	1	2	1.06667
SPW	1	1	0	1	1	0	0	0	2	2	1	2	1	1	2	1
TubC_N	1	4	0	1	0	0	1	0	5	0	0	2	1	3	2	1.33333
YbjN	1	1	0	2	3	3	1	2	2	1	2	2	2	2	2	1.73333
YwqJ-deaminase	1	1	0	0	0	0	3	2	5	3	3	6	4	4	2	2.26667
DUF1275	1	0	4	1	1	2	2	0	1	0	0	0	0	0	1	0.866667
DUF4331	1	1	4	1	1	0	1	2	1	1	2	1	0	1	1	1.2
Alginate_exp	1	2	3	2	1	1	1	1	1	1	1	1	1	1	1	1.26667
Collar	1	0	3	0	0	3	2	0	2	0	0	3	0	0	1	1
DnaB_C	1	3	3	1	1	1	1	1	1	1	1	1	2	1	1	1.33333
Erythro_esteras	1	2	3	1	3	1	2	1	2	1	1	2	1	2	1	1.6
Glyco_hydro_44	1	0	3	0	0	0	1	1	1	0	1	1	1	2	1	0.866667
Homoserine_dh	1	1	3	1	1	1	1	1	1	1	1	1	1	1	1	1.13333
NAD_binding_3	1	1	3	1	1	1	1	1	1	1	1	1	1	1	1	1.13333
Pirin_C_2	1	1	3	1	1	1	1	1	1	1	1	1	1	0	1	1.06667
XdhC_CoxI	1	2	3	1	1	2	2	2	2	1	0	1	2	2	1	1.53333
Adenylsucc_synt	1	3	2	1	1	1	3	1	1	1	0	3	1	1	1	1.4
Asparaginase	1	1	2	2	1	1	1	1	1	1	1	1	1	1	1	1.13333
Asparaginase_C	1	1	2	2	1	1	1	1	1	1	1	1	1	1	1	1.13333
ATP-synt_C	1	1	2	1	1	1	1	1	1	1	2	1	1	1	1	1.13333
BBE	1	0	2	1	1	1	0	0	1	1	0	1	1	1	1	0.8
CcmB	1	1	2	1	1	1	1	1	1	1	1	1	1	1	1	1.06667
CcmF_C	1	1	2	1	1	1	1	1	1	1	0	1	0	1	1	0.933333
Chorismate_synt	1	1	2	1	1	1	1	1	1	1	1	1	1	1	1	1.06667
CPSase_L_D3	1	2	2	1	1	1	1	1	1	1	1	1	1	1	1	1.13333
Cyt_bd_oxida_I	1	1	2	1	1	0	1	1	1	1	1	1	1	1	1	1
Cyt_bd_oxida_II	1	1	2	0	1	0	1	1	1	1	1	1	1	1	1	0.933333
DEDD_Tnp_IS110	1	1	2	1	1	5	2	0	13	6	1	2	0	6	1	2.8
DNA_pol3_beta	1	1	2	1	1	2	1	1	1	1	1	1	1	1	1	1.13333
DNA_pol3_beta_2	1	1	2	1	1	2	1	1	1	1	1	1	1	1	1	1.13333
DNA_pol3_beta_3	1	1	2	1	1	2	1	1	1	1	1	1	1	1	1	1.13333
DnaB	1	3	2	1	1	1	1	1	1	1	1	1	1	1	1	1.2
DTW	1	1	2	1	2	2	2	2	2	1	1	0	1	2	1	1.4
DUF1731	1	1	2	1	1	1	1	1	1	1	1	1	1	1	1	1.06667
DUF2786	1	1	2	1	1	0	1	1	1	1	0	1	1	1	1	0.933333
DUF4190	1	1	2	0	1	0	1	1	1	1	1	1	1	0	1	0.866667
DUF420	1	1	2	1	1	1	1	1	1	1	1	1	1	1	1	1.06667
DUF790	1	1	2	1	1	2	1	1	1	1	1	1	1	1	1	1.13333
DUF99	1	1	2	1	1	0	1	1	1	1	1	1	1	1	1	1
Fe-ADH	1	1	2	3	3	1	2	2	2	2	2	2	2	2	1	1.86667
Flavoprotein	1	1	2	1	1	1	1	1	1	1	1	1	1	1	1	1.06667
GARS_A	1	1	2	1	1	1	1	1	1	1	1	1	1	1	1	1.06667
GARS_C	1	1	2	1	1	1	1	1	1	1	0	1	1	1	1	1
GARS_N	1	1	2	1	1	1	1	1	1	1	1	1	1	1	1	1.06667
HisG	1	0	2	1	1	1	1	1	1	1	1	1	1	1	1	1
Hpr_kinase_C	1	1	2	1	1	1	1	1	1	1	1	1	1	1	1	1.06667
KdpA	1	1	2	1	1	0	0	1	1	0	1	1	0	1	1	0.8
Ku	1	1	2	1	1	1	1	1	1	1	1	1	1	1	1	1.06667
Methyltrans_RNA	1	1	2	1	1	2	1	1	1	1	0	1	1	1	1	1.06667
MlaC	1	1	2	1	1	2	1	1	1	1	1	1	1	1	1	1.13333
MOSC	1	2	2	1	1	2	2	2	1	1	2	2	2	2	1	1.6
Mrr_cat	1	2	2	2	3	1	2	2	3	3	1	3	1	2	1	1.93333
MscL	1	0	2	0	0	1	1	1	1	1	1	1	1	1	1	0.866667
MurJ	1	1	2	1	1	1	1	1	1	1	0	0	1	1	1	0.933333
NusA_N	1	1	2	1	1	1	1	1	1	1	1	1	1	1	1	1.06667
P5CR_dimer	1	1	2	2	1	1	1	1	0	1	0	1	1	1	1	1
ParBc	1	2	2	4	3	1	1	1	2	1	0	2	1	2	1	1.6
Phos_pyr_kin	1	1	2	1	2	1	1	1	1	1	1	1	1	1	1	1.13333
RNA_pol_Rpb1_2	1	1	2	1	1	1	1	1	1	1	1	1	1	1	1	1.06667
RNase_H	1	2	2	1	1	1	1	2	1	1	0	1	2	1	1	1.2
RNase_PH_C	1	2	2	2	2	2	1	1	1	2	1	1	1	1	1	1.4
RrnaAD	1	1	2	1	1	1	1	1	1	1	1	1	1	1	1	1.06667
RTC	1	1	2	1	1	1	1	1	1	1	1	1	1	1	1	1.06667
RTC_insert	1	1	2	1	1	0	1	1	1	1	1	1	1	1	1	1
SurE	1	2	2	1	1	2	1	1	1	1	1	1	1	1	1	1.2
Thioredox_DsbH	1	2	2	2	2	1	1	1	1	1	0	1	1	1	1	1.2
TPR_14	1	0	2	0	0	1	2	2	1	1	0	1	0	1	1	0.866667
Transcrip_reg	1	1	2	1	1	2	1	1	1	1	1	1	1	0	1	1.06667
Transposase_20	1	1	2	1	1	10	2	0	13	7	1	2	0	7	1	3.26667
Trigger_N	1	1	2	1	1	1	1	1	1	1	1	1	1	1	1	1.06667
Trp_dioxygenase	1	1	2	1	1	1	2	1	1	1	1	1	1	1	1	1.13333
Ureidogly_lyase	1	0	2	0	0	0	1	1	1	1	1	1	1	1	1	0.8
2-oxogl_dehyd_N	1	1	1	1	1	1	1	1	1	1	1	1	1	1	1	1
5-FTHF_cyc-lig	1	1	1	1	1	1	1	1	1	1	1	1	1	1	1	1
60KD_IMP	1	1	1	1	1	1	1	1	1	1	1	1	1	1	1	1
AAA_26	1	1	1	1	1	1	1	1	4	2	1	1	1	1	1	1.26667
AAA_30	1	1	1	1	1	3	1	1	1	1	1	2	3	1	1	1.33333
AAA_32	1	2	1	1	1	0	1	1	1	1	1	1	1	1	1	1
AAA_assoc_2	1	1	1	1	1	1	1	1	1	1	1	1	1	1	1	1
AAA_lid_4	1	1	1	1	1	1	1	1	1	1	1	1	1	1	1	1
AAA_lid_8	1	1	1	6	4	1	2	1	4	1	1	2	2	3	1	2.06667
ACCA	1	1	1	1	1	1	1	1	1	1	1	1	1	1	1	1
ACT_4	1	1	1	1	1	1	1	1	1	1	1	1	1	1	1	1
ACT_7	1	1	1	0	0	1	2	1	2	2	1	1	1	1	1	1.06667
Adenine_glyco	1	1	1	0	1	1	0	0	1	1	1	1	1	1	1	0.8
ADK	1	1	1	1	1	1	1	1	1	1	1	1	1	1	1	1
AdoHcyase_NAD	1	1	1	1	1	1	1	1	1	1	1	1	1	1	1	1
ADSL_C	1	1	1	1	1	1	1	1	2	1	0	1	1	1	1	1
AICARFT_IMPCHas	1	1	1	1	1	1	1	1	1	1	1	1	1	1	1	1
AidB_N	1	1	1	1	1	1	1	1	1	1	1	1	0	1	1	0.933333
Ala_racemase_C	1	1	1	1	1	1	1	1	1	1	1	1	1	1	1	1
ALAD	1	1	1	1	1	1	1	1	1	1	1	1	1	1	1	1
AlaDh_PNT_C	1	3	1	2	2	2	1	1	1	1	1	1	1	1	1	1.33333
AlaDh_PNT_N	1	2	1	2	2	2	1	1	1	1	1	1	1	1	1	1.26667
Aminopep	1	1	1	0	0	0	1	1	1	1	1	1	1	1	1	0.8
ApbE	1	2	1	1	1	1	1	1	1	0	1	1	1	1	1	1
Arg_decarb_HB	1	1	1	1	1	1	1	1	1	1	1	1	1	0	1	0.933333
Arg_decarbox_C	1	1	1	1	1	1	1	1	1	1	1	1	1	0	1	0.933333
Arginosuc_synth	1	2	1	1	1	1	1	1	1	2	1	1	2	1	1	1.2
AstA	1	1	1	1	1	1	1	1	1	1	1	1	1	1	1	1
ATE_C	1	1	1	1	1	1	1	1	1	1	1	1	1	1	1	1
ATE_N	1	1	1	1	1	1	1	1	1	1	1	1	1	1	1	1
ATP_bind_2	1	1	1	1	1	1	1	1	1	1	1	1	1	1	1	1
ATPase_gene1	1	1	1	1	1	1	1	1	1	1	1	1	1	1	1	1
ATP-grasp_2	1	1	1	1	1	1	1	1	1	1	1	1	1	1	1	1
ATP-grasp_5	1	0	1	1	2	1	1	1	1	1	1	1	1	0	1	0.933333
ATP-synt	1	1	1	1	1	1	1	1	1	1	2	1	1	1	1	1.06667
ATP-synt_A	1	1	1	1	1	1	1	1	1	1	2	1	1	1	1	1.06667
ATP-synt_ab_C	1	1	1	1	1	1	1	1	1	1	1	1	1	1	1	1
ATP-synt_DE_N	1	1	1	1	1	1	1	1	1	1	2	1	1	1	1	1.06667
B5	1	1	1	1	1	1	1	1	1	1	1	1	1	1	1	1
Bac_DnaA	1	1	1	1	1	1	1	1	1	1	1	1	1	1	1	1
Bac_DnaA_C	1	1	1	1	1	1	1	1	1	1	1	1	1	1	1	1
BatD	1	1	1	1	1	1	1	1	1	1	1	1	1	0	1	0.933333
bPH_2	1	1	1	0	0	1	0	1	1	0	2	1	1	1	1	0.8
C2	1	0	1	2	1	1	1	1	1	1	1	1	1	1	1	1
Cad	1	1	1	0	1	0	1	1	1	0	1	1	1	1	1	0.8
Carb_kinase	1	1	1	1	1	1	1	1	1	1	1	1	1	1	1	1
CcmE	1	1	1	1	1	1	1	1	1	1	1	1	1	1	1	1
ChaC	1	1	1	1	1	0	1	1	1	1	0	1	0	1	1	0.8
Chal_sti_synt_C	1	1	1	2	2	1	1	2	1	1	1	1	1	1	1	1.2
Chal_sti_synt_N	1	1	1	2	2	1	1	2	1	1	1	1	1	1	1	1.2
Chalcone_3	1	1	1	1	1	0	1	1	1	0	1	1	1	1	1	0.866667
ChlI	1	1	1	4	7	2	2	1	2	1	1	1	2	2	1	1.93333
Chlor_dismutase	1	1	1	1	1	1	1	2	1	1	1	1	1	1	1	1.06667
CoA_binding	1	1	1	1	1	1	1	1	1	1	1	1	1	1	1	1
CoaE	1	1	1	1	1	1	1	1	1	1	1	1	1	1	1	1
Cob_adeno_trans	1	1	1	1	1	1	1	1	1	1	1	1	1	1	1	1
Complex1_51K	1	1	1	1	2	1	1	1	1	1	1	1	1	1	1	1.06667
Cons_hypoth95	1	1	1	2	1	1	1	1	1	1	0	0	1	1	1	0.933333
COX2_TM	1	1	1	1	1	1	1	1	1	1	1	1	1	1	1	1
CPSase_sm_chain	1	1	1	1	1	1	1	1	1	1	1	1	1	1	1	1
CRS1_YhbY	1	1	1	1	1	1	1	1	1	1	1	1	1	1	1	1
CSD2	1	1	1	1	1	1	1	1	1	1	1	1	1	1	1	1
CTP_synth_N	1	1	1	1	1	1	1	2	1	1	1	1	1	1	1	1.06667
CTP_transf_1	1	1	1	1	1	1	1	1	1	1	1	1	1	1	1	1
Cu-oxidase_4	1	1	1	1	1	1	1	1	1	1	1	1	1	1	1	1
CvfB_WH	1	1	1	1	1	0	1	1	1	1	1	1	0	1	1	0.866667
Cytidylate_kin	1	1	1	1	1	1	1	1	1	1	0	1	1	1	1	0.933333
Cytochrom_NNT	1	0	1	0	1	0	0	1	1	1	1	1	1	1	1	0.733333
DAHP_synth_2	1	0	1	1	2	1	1	1	1	1	1	1	1	1	1	1
Dak1	1	0	1	1	1	0	1	1	1	1	1	1	1	1	1	0.866667
Dak2	1	0	1	1	1	0	1	1	1	1	0	1	1	1	1	0.8
dCache_3	1	1	1	0	2	1	1	2	2	1	1	1	1	1	1	1.13333
DctM	1	1	1	1	0	2	1	0	1	0	1	1	0	1	1	0.8
DctP	1	1	1	1	0	4	3	0	1	0	1	1	0	1	1	1.06667
DctQ	1	1	1	1	0	2	1	0	1	0	1	1	0	1	1	0.8
DFP	1	1	1	1	1	1	1	1	1	1	1	1	1	1	1	1
DHH	1	1	1	1	1	3	1	1	1	1	1	1	1	1	1	1.13333
DHODB_Fe-S_bind	1	0	1	1	1	0	0	1	1	1	1	1	0	1	1	0.733333
DHquinase_II	1	1	1	1	1	1	1	1	1	1	1	1	1	1	1	1
DiS_P_DiS	1	1	1	1	0	1	1	1	1	1	1	1	1	1	1	0.933333
DivIC	1	1	1	1	1	1	1	1	1	1	1	1	1	1	1	1
DMRL_synthase	1	1	1	1	1	1	1	1	1	1	1	1	1	1	1	1
DNA_alkylation	1	2	1	2	0	1	2	2	2	2	2	2	0	2	1	1.46667
DNA_ligase_A_N	1	0	1	0	1	1	0	0	1	1	1	1	1	1	1	0.733333
DNA_pol_B	1	1	1	1	1	2	1	1	1	1	1	1	1	1	1	1.06667
DNA_pol_B_exo1	1	1	1	1	1	1	2	1	1	1	1	1	1	1	1	1.06667
DNA_pol3_delta	1	1	1	1	1	1	1	1	1	1	1	1	1	1	1	1
DnaA_N	1	1	1	1	1	1	1	1	1	1	1	1	1	1	1	1
DprA_WH	1	1	1	1	1	1	1	1	1	1	0	1	0	1	1	0.866667
dsrm	1	0	1	1	1	1	1	1	1	1	1	1	1	1	1	0.933333
DUF1015	1	1	1	1	1	1	1	1	1	1	1	1	1	1	1	1
DUF111	1	1	1	1	1	0	1	1	1	1	1	1	1	1	1	0.933333
DUF1232	1	0	1	2	2	0	1	1	1	1	1	1	1	1	1	1
DUF150	1	1	1	1	1	1	1	1	1	1	1	1	1	1	1	1
DUF150_C	1	1	1	1	1	1	1	1	1	1	1	1	1	1	1	1
DUF167	1	1	1	1	1	1	1	1	1	1	1	1	1	1	1	1
DUF1730	1	1	1	1	1	1	1	1	1	1	1	1	1	1	1	1
DUF1732	1	1	1	1	1	1	1	1	1	1	0	1	1	1	1	0.933333
DUF1772	1	0	1	0	0	1	0	0	2	0	0	2	1	2	1	0.733333
DUF1844	1	1	1	1	1	1	1	1	1	1	1	1	1	1	1	1
DUF202	1	0	1	1	0	1	1	1	1	1	1	1	1	1	1	0.866667
DUF2062	1	1	1	1	1	0	1	1	1	1	1	1	1	1	1	0.933333
DUF2201	1	1	1	1	1	1	1	1	1	1	1	1	1	1	1	1
DUF2229	1	1	1	1	1	0	1	1	1	1	1	1	1	1	1	0.933333
DUF2263	1	0	1	1	1	1	1	1	1	0	1	1	1	1	1	0.866667
DUF2277	1	1	1	1	1	1	1	1	1	1	1	1	1	2	1	1.06667
DUF2288	1	1	1	1	1	1	1	1	1	1	1	1	1	1	1	1
DUF2344	1	1	1	1	1	1	1	1	1	1	1	0	0	1	1	0.866667
DUF2400	1	0	1	1	1	1	1	1	1	1	0	1	1	1	1	0.866667
DUF2403	1	0	1	1	0	1	0	0	1	0	0	1	0	1	1	0.533333
DUF2452	1	1	1	1	1	1	1	1	1	1	1	1	1	1	1	1
DUF2470	1	1	1	1	0	1	1	1	1	1	1	1	1	1	1	0.933333
DUF2520	1	1	1	1	1	1	1	1	1	1	1	1	1	1	1	1
DUF2752	1	1	1	2	3	2	1	1	1	1	0	1	1	1	1	1.2
DUF2760	1	1	1	1	1	1	1	1	1	1	1	1	0	1	1	0.933333
DUF2809	1	0	1	1	0	0	1	1	1	0	1	1	1	1	1	0.733333
DUF2892	1	0	1	1	1	2	3	1	0	1	0	0	0	0	1	0.8
DUF2914	1	2	1	0	0	2	3	3	3	3	1	2	2	3	1	1.8
DUF2961	1	0	1	2	1	1	1	1	1	1	1	1	1	1	1	1
DUF3293	1	1	1	1	1	0	1	1	1	1	1	1	1	1	1	0.933333
DUF3362	1	1	1	1	1	1	1	1	1	1	1	1	1	1	1	1
DUF3418	1	1	1	1	1	0	1	1	1	1	1	1	1	1	1	0.933333
DUF3516	1	1	1	1	1	1	1	1	1	1	1	1	1	1	1	1
DUF3634	1	1	1	1	1	1	1	1	1	1	1	1	1	1	1	1
DUF3829	1	1	1	1	1	0	1	1	1	1	0	1	1	1	1	0.866667
DUF393	1	1	1	2	1	2	2	2	1	2	1	1	2	1	1	1.4
DUF4124	1	1	1	1	0	1	1	1	1	1	1	0	1	1	1	0.866667
DUF4156	1	0	1	0	0	0	1	1	1	0	1	1	1	1	1	0.666667
DUF4159	1	1	1	1	1	1	1	1	1	1	1	1	1	1	1	1
DUF423	1	1	1	1	1	1	1	1	1	1	1	1	1	1	1	1
DUF4267	1	0	1	0	0	0	1	1	1	0	0	1	0	1	1	0.533333
DUF4911	1	1	1	1	1	1	1	1	1	1	1	1	1	1	1	1
DUF4920	1	1	1	1	1	1	1	0	1	1	1	1	1	1	1	0.933333
DUF503	1	1	1	1	1	1	1	1	1	1	1	1	1	1	1	1
DUF507	1	1	1	1	1	1	1	1	1	1	1	1	1	1	1	1
DUF525	1	1	1	1	1	1	1	1	1	1	1	1	1	1	1	1
DUF533	1	2	1	1	0	1	1	1	0	1	0	1	0	1	1	0.8
Dus	1	1	1	1	1	1	1	1	1	1	1	1	1	1	1	1
dUTPase	1	2	1	1	1	2	1	1	1	1	1	1	1	1	1	1.13333
EF_TS	1	1	1	1	1	1	1	1	1	1	1	1	1	1	1	1
EFP	1	1	1	1	1	1	1	1	1	1	1	1	1	1	1	1
EFP_N	1	1	1	1	1	1	1	1	1	1	1	1	1	1	1	1
EI24	1	1	1	1	1	0	1	1	0	0	1	1	1	1	1	0.8
eIF-1a	1	1	1	1	1	2	1	1	1	1	1	1	1	1	1	1.06667
Elong-fact-P_C	1	1	1	1	1	1	1	1	1	1	1	1	1	1	1	1
Enolase_C	1	1	1	1	1	1	1	1	1	1	1	1	1	1	1	1
Enolase_N	1	1	1	1	1	1	1	1	1	1	1	1	1	1	1	1
ERCC3_RAD25_C	1	1	1	1	1	2	1	1	1	1	1	1	1	1	1	1.06667
ETF_alpha	1	1	1	1	1	1	1	1	1	1	1	1	1	1	1	1
Exonuc_VII_S	1	1	1	1	1	1	1	2	1	2	1	1	1	1	1	1.13333
FAA_hydro_N_2	1	1	1	1	1	1	1	2	2	2	0	0	0	2	1	1.06667
FAD_syn	1	1	1	1	1	1	1	1	1	1	1	1	1	1	1	1
FBPase	1	1	1	1	1	1	1	1	1	1	1	1	1	1	1	1
FemAB_like	1	1	1	1	1	1	2	2	1	1	1	1	1	1	1	1.13333
FeoA	1	1	1	0	0	1	0	1	1	1	1	1	1	1	1	0.8
FeoB_C	1	1	1	0	0	1	0	1	1	1	0	1	1	1	1	0.733333
FeoB_N	1	1	1	0	0	1	0	1	1	1	0	2	1	0	1	0.733333
Fer4_16	1	1	1	1	1	1	1	1	1	1	1	1	1	1	1	1
Fer4_21	1	1	1	1	1	0	1	1	1	0	0	1	1	1	1	0.8
Ferrochelatase	1	1	1	1	1	1	1	1	1	1	2	1	1	1	1	1.06667
FGAR-AT_linker	1	1	1	1	1	1	1	1	1	1	1	1	1	1	1	1
Flavokinase	1	1	1	1	1	1	1	1	1	1	1	1	1	1	1	1
FmdE	1	1	1	0	1	0	1	1	1	0	1	1	0	1	1	0.733333
FolB	1	1	1	1	1	1	1	1	1	1	1	1	1	1	1	1
Frataxin_Cyay	1	1	1	1	1	1	1	1	1	1	1	1	1	1	1	1
FtsK_alpha	1	1	1	1	1	1	1	1	1	1	1	1	1	1	1	1
FtsK_gamma	1	1	1	1	1	1	1	1	1	1	1	1	1	1	1	1
FtsL	1	1	1	1	1	1	1	1	1	1	1	1	1	1	1	1
FtsX_ECD	1	1	1	1	1	1	1	1	1	1	1	1	1	1	1	1
FtsZ_C	1	1	1	1	1	1	1	1	1	1	1	1	1	1	1	1
Fumerase	1	1	1	1	1	1	1	1	1	1	1	1	1	1	1	1
Fumerase_C	1	1	1	1	1	1	1	1	1	1	1	1	1	1	1	1
GAD	1	1	1	1	1	1	1	1	1	1	1	1	1	1	1	1
GATase_2	1	1	1	1	1	1	1	1	1	1	1	1	1	1	1	1
GATase_5	1	1	1	1	1	1	1	1	1	1	1	1	1	1	1	1
GATase1_like	1	1	1	1	2	1	1	1	1	1	0	1	0	1	1	0.933333
GatB_N	1	1	1	1	1	1	1	1	1	1	1	1	1	1	1	1
GBBH-like_N	1	1	1	1	0	1	0	0	1	0	0	1	0	1	1	0.6
GCV_H	1	1	1	1	1	1	1	1	1	1	1	1	1	1	1	1
GidB	1	1	1	1	1	1	1	1	2	1	1	1	1	1	1	1.06667
Gln-synt_N	1	1	1	1	1	1	1	1	1	1	1	1	1	1	1	1
Glu_syn_central	1	1	1	1	1	1	1	1	1	1	1	1	1	1	1	1
Glucokinase	1	1	1	1	1	1	1	1	1	1	1	1	1	1	1	1
Glucosamine_iso	1	1	1	1	1	1	1	1	1	1	1	1	1	1	1	1
GlutR_dimer	1	1	1	1	1	1	1	1	1	1	1	1	1	1	1	1
GlutR_N	1	1	1	1	1	1	1	1	1	1	1	1	1	1	1	1
Glu-tRNAGln	1	1	1	1	1	0	1	1	1	1	1	1	1	1	1	0.933333
Glyco_hydro_35	1	1	1	1	1	1	1	1	1	1	0	1	1	1	1	0.933333
Glyco_hydro_65m	1	0	1	1	1	1	0	1	2	1	1	0	1	1	1	0.866667
Glyco_hydro_65N	1	0	1	1	1	1	0	1	2	1	1	0	1	1	1	0.866667
GMP_synt_C	1	1	1	1	1	1	1	1	1	1	1	1	1	1	1	1
GNVR	1	1	1	1	1	1	1	1	1	1	1	1	1	1	1	1
GrpE	1	1	1	1	1	1	2	1	1	1	1	1	1	1	1	1.06667
GSH-S_N	1	1	1	1	1	1	1	1	1	1	1	1	1	1	1	1
GT87	1	0	1	0	0	0	1	0	1	1	1	1	1	1	1	0.666667
GTP_cyclohydroI	1	1	1	1	1	1	1	1	3	2	0	1	1	1	1	1.13333
GTP1_OBG	1	1	1	1	1	1	1	1	1	1	1	1	1	1	1	1
Guanylate_kin	1	1	1	1	1	1	1	1	1	1	1	1	1	1	1	1
GXGXG	1	1	1	1	1	1	1	1	1	1	1	1	1	1	1	1
GyrB_insert	1	1	1	1	1	1	1	1	1	1	1	1	1	1	1	1
HAGH_C	1	1	1	1	1	1	1	1	1	1	1	1	1	1	1	1
HARE-HTH	1	1	1	1	1	1	1	1	1	1	0	0	1	0	1	0.8
Helicase_C_2	1	1	1	1	1	1	1	2	1	1	0	0	1	1	1	0.933333
HemN_C	1	1	1	1	1	1	2	1	2	1	1	1	1	1	1	1.13333
HHH_2	1	1	1	0	0	1	0	0	0	0	0	1	0	0	1	0.4
HHH_4	1	1	1	1	1	1	1	1	1	1	1	1	1	1	1	1
HHH_9	1	1	1	1	1	1	1	1	1	1	1	1	1	1	1	1
Histidinol_dh	1	0	1	1	1	1	1	1	1	1	1	1	1	1	1	0.933333
HMG-CoA_red	1	1	1	2	3	2	1	1	1	1	1	1	1	1	1	1.26667
HPPK	1	1	1	1	1	1	1	1	2	1	1	1	1	1	1	1.06667
Hpr_kinase_N	1	1	1	1	1	1	1	1	1	1	1	1	1	1	1	1
HrcA	1	1	1	1	1	1	1	1	1	1	1	1	1	1	1	1
HrpB_C	1	1	1	1	1	1	1	1	1	1	0	0	1	1	1	0.866667
HSCB_C	1	1	1	1	1	1	1	1	1	1	1	1	1	1	1	1
HSP33	1	1	1	1	1	1	1	1	1	1	0	1	1	1	1	0.933333
HSP90	1	1	1	1	1	1	1	1	1	1	1	1	1	1	1	1
HTH_24	1	2	1	0	1	1	1	1	1	0	1	1	0	1	1	0.866667
HTH_ParB	1	1	1	1	1	1	1	1	1	1	0	1	1	1	1	0.933333
HupF_HypC	1	0	1	1	0	0	1	1	1	1	1	1	0	1	1	0.733333
Hydrolase_like	1	2	1	2	2	0	1	1	2	1	1	1	1	1	1	1.2
HypA	1	0	1	1	0	0	1	1	1	1	1	1	0	1	1	0.733333
HypF_C	1	0	1	1	0	0	1	1	2	2	1	1	1	2	1	1
IF-2	1	1	1	1	1	1	2	1	1	1	1	1	1	1	1	1.06667
IF-2B	1	1	1	1	1	1	2	1	1	1	2	1	1	2	1	1.2
IF3_C	1	1	1	1	1	1	1	1	1	1	1	1	1	1	1	1
IF3_N	1	1	1	1	1	1	1	1	1	1	1	1	1	1	1	1
IGPD	1	0	1	1	1	1	1	1	1	1	1	1	1	1	1	0.933333
IMS	1	1	1	1	1	2	0	1	1	1	0	1	1	1	1	0.933333
IMS_C	1	1	1	1	1	1	0	1	1	1	0	1	1	1	1	0.866667
IMS_HHH	1	1	1	1	1	1	0	1	1	1	0	1	1	1	1	0.866667
iPGM_N	1	1	1	1	1	1	1	2	1	1	1	1	1	1	1	1.06667
Iron_traffic	1	1	1	1	1	1	1	1	1	1	1	1	1	1	1	1
KH_1	1	1	1	1	1	1	1	1	1	1	1	1	1	1	1	1
KH_5	1	1	1	1	1	1	1	1	1	1	1	1	1	1	1	1
KH_dom-like	1	1	1	1	1	1	1	1	1	1	1	1	1	2	1	1.06667
Kinase-PPPase	1	1	1	1	1	1	1	1	1	1	1	1	1	1	1	1
Lar_N	1	1	1	2	2	0	1	1	1	1	1	1	1	1	1	1.06667
LemA	1	1	1	1	0	1	1	1	1	1	1	1	1	1	1	0.933333
LepA_C	1	1	1	1	1	1	1	1	1	1	1	1	1	1	1	1
LexA_DNA_bind	1	1	1	3	2	1	1	1	1	1	1	1	1	1	1	1.2
LIAS_N	1	1	1	1	1	1	1	1	1	1	1	1	1	1	1	1
LigB	1	1	1	1	1	1	1	1	1	0	1	1	1	1	1	0.933333
LIP	1	1	1	1	3	0	1	0	0	0	0	1	1	0	1	0.733333
LpoB	1	1	1	1	1	0	1	1	1	1	1	1	1	1	1	0.933333
Lyase_aromatic	1	1	1	1	1	2	1	1	1	1	1	1	0	1	1	1
Lys-AminoMut_A	1	1	1	1	1	0	1	1	1	1	0	1	1	1	1	0.866667
Lysine_decarbox	1	1	1	1	2	2	2	1	1	1	1	1	1	1	1	1.2
Mac	1	0	1	1	0	1	2	1	1	0	2	1	2	1	1	1
MafB19-deam	1	1	1	2	1	1	1	1	1	1	1	1	1	1	1	1.06667
Malate_synthase	1	1	1	1	1	1	1	1	1	1	1	1	1	1	1	1
Malt_amylase_C	1	1	1	1	1	1	1	1	1	1	1	1	1	1	1	1
MannoseP_isomer	1	1	1	1	1	1	1	1	1	1	1	1	1	2	1	1.06667
Met_synt_B12	1	1	1	1	0	1	2	2	1	1	2	2	2	2	1	1.33333
Methyltransf_33	1	1	1	1	1	3	1	1	1	1	1	1	1	1	1	1.13333
Methyltransf_4	1	2	1	1	1	1	1	1	1	1	0	1	1	1	1	1
Methyltransf_5	1	1	1	1	1	1	1	1	1	1	1	1	1	1	1	1
MethyltransfD12	1	2	1	2	1	2	1	1	1	1	1	1	1	1	1	1.2
Methyltrn_RNA_4	1	1	1	1	1	1	1	1	1	1	1	1	1	1	1	1
Mg_chelatase	1	1	1	5	7	1	2	1	2	1	1	2	2	3	1	2.06667
Mg_chelatase_C	1	1	1	4	7	1	2	1	2	1	0	1	2	2	1	1.8
MgsA_C	1	1	1	1	1	1	1	1	1	1	1	1	1	1	1	1
MgtC	1	1	1	0	0	1	0	1	1	0	0	0	1	0	1	0.533333
MJ1316	1	0	1	0	0	0	0	1	0	0	0	1	0	1	1	0.4
MoaC	1	1	1	1	1	1	1	1	1	1	1	1	1	1	1	1
MoaE	1	1	1	1	1	1	1	1	1	1	1	1	1	1	1	1
Mob_synth_C	1	1	1	1	1	1	1	1	1	1	1	1	1	1	1	1
Mo-co_dimer	1	0	1	0	1	0	0	0	1	0	0	1	0	1	1	0.466667
MreB_Mbl	1	1	1	2	1	1	1	1	1	1	1	1	1	1	1	1.06667
MreC	1	1	1	1	1	1	1	1	1	1	1	1	1	1	1	1
MurB_C	1	1	1	1	1	1	1	1	1	1	1	1	1	1	1	1
MutH	1	0	1	0	0	1	1	1	1	1	1	1	1	1	1	0.8
NAD_binding_7	1	1	1	1	1	0	1	1	1	1	1	1	1	1	1	0.933333
NAD_kinase	1	1	1	1	1	2	1	1	1	1	1	1	1	1	1	1.06667
NadA	1	1	1	1	1	1	1	1	1	1	1	1	1	1	1	1
NADH_4Fe-4S	1	1	1	1	2	1	1	1	1	1	1	1	1	1	1	1.06667
NADH-G_4Fe-4S_3	1	1	1	1	1	1	1	1	1	1	1	1	1	1	1	1
NAPRTase	1	1	1	1	1	1	1	1	1	1	2	1	1	1	1	1.06667
NAPRTase_N	1	1	1	1	2	0	1	1	1	1	2	1	1	1	1	1.06667
NAT	1	1	1	0	0	0	1	1	1	1	1	1	1	1	1	0.8
NDK	1	1	1	1	1	1	1	1	1	1	1	1	1	1	1	1
Neisseria_PilC	1	2	1	2	1	1	1	1	1	1	1	1	1	0	1	1.06667
N-glycanase_N	1	0	1	0	1	1	0	1	1	1	1	1	1	1	1	0.8
NIF3	1	1	1	1	1	0	1	1	1	1	1	1	1	1	1	0.933333
NifU_N	1	1	1	1	1	1	1	1	1	1	1	1	1	1	1	1
NikR_C	1	1	1	1	1	0	1	1	1	1	1	1	1	1	1	0.933333
NusG	1	1	1	1	1	1	1	1	1	1	1	2	1	2	1	1.13333
OAM_dimer	1	1	1	1	1	0	1	1	1	1	1	1	1	1	1	0.933333
OB_NTP_bind	1	1	1	1	1	0	1	1	1	1	1	1	1	1	1	0.933333
OHCU_decarbox	1	1	1	1	1	1	1	1	1	1	1	1	1	1	1	1
OMPdecase	1	1	1	1	1	1	1	1	1	1	1	1	1	1	1	1
OpcA_G6PD_assem	1	1	1	1	1	0	1	1	1	1	1	1	1	1	1	0.933333
OppC_N	1	1	1	1	1	0	2	2	1	3	2	1	2	1	1	1.33333
OpuAC	1	1	1	0	1	0	1	1	1	1	1	1	1	1	1	0.866667
OSCP	1	1	1	1	1	1	1	1	1	1	2	1	1	1	1	1.06667
OxoGdeHyase_C	1	1	1	1	1	1	1	1	1	1	1	1	1	1	1	1
Palm_thioest	1	1	1	0	1	2	0	1	1	3	1	0	1	0	1	0.933333
Pantoate_ligase	1	1	1	1	1	1	1	1	1	1	1	1	1	1	1	1
Pantoate_transf	1	1	1	1	1	1	1	1	1	1	1	1	1	1	1	1
PCMT	1	1	1	0	1	2	2	1	1	2	1	1	1	1	1	1.13333
PDH	1	0	1	1	1	1	1	1	1	1	2	1	1	1	1	1
PdxA	1	1	1	1	1	1	1	1	0	1	0	0	1	1	1	0.8
PdxJ	1	1	1	1	1	1	1	1	1	1	1	1	1	1	1	1
Pept_tRNA_hydro	1	1	1	1	1	1	1	1	1	1	1	1	1	1	1	1
Peptidase_M17	1	2	1	2	2	2	2	2	2	2	2	2	2	2	1	1.8
Peptidase_M18	1	1	1	1	1	1	1	1	1	1	1	1	1	1	1	1
Peptidase_MA_2	1	1	1	1	1	2	1	0	1	1	0	0	1	1	1	0.866667
Peptidase_S13	1	0	1	1	1	1	1	1	1	1	1	1	1	1	1	0.933333
Peptidase_S46	1	1	1	1	1	0	1	1	1	1	1	1	1	1	1	0.933333
Peptidase_S66	1	1	1	1	1	1	1	1	1	1	1	1	2	1	1	1.06667
Peptidase_S66C	1	1	1	1	1	1	1	1	1	1	1	1	2	1	1	1.06667
PGK	1	1	1	1	1	1	1	1	1	1	1	1	1	1	1	1
Phage_holin_4_2	1	0	1	1	0	1	1	1	1	1	1	1	1	1	1	0.866667
Phe_tRNA-synt_N	1	1	1	1	1	1	1	1	1	1	1	1	1	1	1	1
Phosphorylase	1	1	1	1	3	1	1	1	1	1	1	1	1	1	1	1.13333
P-II	1	1	1	1	1	1	1	1	1	1	1	1	1	1	1	1
PilN	1	1	1	1	1	1	1	1	1	1	1	1	1	1	1	1
PilO	1	1	1	1	1	1	0	1	1	1	1	1	1	1	1	0.933333
PIN_4	1	1	1	1	1	0	1	1	1	1	1	1	1	1	1	0.933333
PK_C	1	1	1	1	1	1	1	1	1	1	1	1	1	1	1	1
PNPase	1	1	1	1	1	1	1	1	1	1	1	1	1	1	1	1
Porphobil_deam	1	1	1	1	1	1	1	1	1	1	1	1	1	1	1	1
Porphobil_deamC	1	1	1	1	1	1	1	1	1	1	1	1	1	1	1	1
POTRA_1	1	1	1	1	1	1	1	1	1	1	1	1	1	1	1	1
PP_kinase	1	0	1	1	1	1	1	1	1	1	1	1	1	1	1	0.933333
PP_kinase_C	1	1	1	1	1	1	1	1	1	1	1	1	1	1	1	1
PP_kinase_C_1	1	0	1	1	1	1	1	1	1	1	1	1	1	1	1	0.933333
PP_kinase_N	1	0	1	1	1	1	1	1	1	1	1	1	1	1	1	0.933333
PRA-CH	1	0	1	1	1	1	1	1	1	1	1	1	1	1	1	0.933333
PRA-PH	1	0	1	1	1	1	1	1	1	1	1	1	1	1	1	0.933333
PriA_3primeBD	1	0	1	1	1	1	1	1	1	1	0	0	0	1	1	0.733333
Pribosyl_synth	1	1	1	1	1	2	1	1	1	1	1	1	1	1	1	1.06667
PrmC_N	1	1	1	1	1	1	1	1	1	1	1	1	1	1	1	1
PS_Dcarbxylase	1	1	1	1	2	1	1	1	1	1	1	2	1	2	1	1.2
PseudoU_synth_1	1	1	1	1	1	2	1	1	1	1	1	1	1	1	1	1.06667
Pterin_4a	1	1	1	1	1	1	1	1	1	1	1	1	1	1	1	1
PTS_2-RNA	1	1	1	1	1	1	1	1	1	1	1	1	1	1	1	1
PTS-HPr	1	2	1	2	2	1	3	2	3	2	1	2	3	3	1	1.93333
PUA	1	1	1	1	1	1	1	1	1	1	1	1	1	1	1	1
Pur_DNA_glyco	1	0	1	0	1	1	1	1	1	1	1	1	1	1	1	0.866667
PurS	1	1	1	0	1	1	1	0	1	1	1	1	1	1	1	0.866667
Pyrid_oxidase_2	1	1	1	1	1	1	1	1	1	1	1	1	1	1	1	1
Pyridox_ox_2	1	0	1	2	0	1	1	1	1	1	2	3	0	3	1	1.2
QRPTase_C	1	1	1	1	1	1	1	1	1	1	1	1	1	1	1	1
QRPTase_N	1	1	1	1	1	1	1	1	1	1	1	1	1	1	1	1
R3H	1	1	1	0	1	1	1	1	1	1	1	1	1	1	1	0.933333
Radical_SAM_N	1	1	1	1	1	1	1	1	1	1	1	1	1	1	1	1
RecO_C	1	1	1	1	1	1	1	1	1	1	1	1	1	1	1	1
RecO_N	1	1	1	1	1	1	1	1	1	1	1	1	1	1	1	1
RecR	1	1	1	1	1	1	1	1	1	1	1	1	1	1	1	1
RecX	1	0	1	0	0	0	1	1	1	1	0	1	0	1	1	0.6
RF3_C	1	1	1	1	1	1	1	1	1	1	1	1	1	1	1	1
Ribonuc_red_2_N	1	1	1	1	1	1	1	1	1	1	1	1	1	1	1	1
Ribonuc_red_lgN	1	1	1	1	0	1	0	1	1	0	0	2	1	2	1	0.866667
Ribonuc_red_sm	1	1	1	1	0	1	0	1	1	0	0	1	1	1	1	0.733333
Ribonucleas_3_3	1	0	1	1	1	1	1	1	1	1	1	1	1	1	1	0.933333
Ribonuclease_P	1	1	1	1	1	1	1	1	1	1	0	0	0	1	1	0.8
Ribosom_S12_S23	1	1	1	1	1	1	1	1	1	1	1	1	1	1	1	1
Ribosomal_L1	1	1	1	1	1	1	1	1	1	1	1	1	1	1	1	1
Ribosomal_L10	1	1	1	1	1	1	1	1	1	1	1	1	1	1	1	1
Ribosomal_L11	1	1	1	1	1	1	1	1	1	1	1	1	1	1	1	1
Ribosomal_L11_N	1	1	1	1	1	1	1	1	1	1	1	1	1	1	1	1
Ribosomal_L12_N	1	1	1	1	1	1	1	1	1	1	1	1	1	1	1	1
Ribosomal_L13	1	1	1	1	1	1	1	1	1	1	1	1	1	1	1	1
Ribosomal_L14	1	1	1	1	1	1	1	1	1	1	1	1	1	1	1	1
Ribosomal_L17	1	1	1	1	1	1	1	1	1	1	1	1	1	1	1	1
Ribosomal_L18p	1	1	1	1	1	1	1	1	1	1	1	1	1	1	1	1
Ribosomal_L19	1	1	1	1	1	1	1	1	1	1	1	1	1	1	1	1
Ribosomal_L2	1	1	1	1	1	1	1	1	1	1	1	1	1	1	1	1
Ribosomal_L2_C	1	1	1	1	1	1	1	1	1	1	1	1	1	1	1	1
Ribosomal_L20	1	1	1	1	1	1	1	1	1	1	1	1	1	1	1	1
Ribosomal_L21p	1	1	1	1	1	1	1	1	1	1	1	1	1	1	1	1
Ribosomal_L22	1	1	1	1	1	1	1	1	1	1	1	1	1	1	1	1
Ribosomal_L23	1	1	1	1	1	1	1	1	1	1	1	1	1	1	1	1
ribosomal_L24	1	1	1	1	1	1	1	1	1	1	1	1	1	1	1	1
Ribosomal_L25p	1	1	1	1	1	1	1	1	1	1	1	1	1	1	1	1
Ribosomal_L27	1	1	1	1	1	1	1	1	1	1	1	1	1	1	1	1
Ribosomal_L27A	1	1	1	1	1	1	1	1	1	1	1	1	1	1	1	1
Ribosomal_L28	1	1	1	1	1	1	1	1	1	1	1	1	1	1	1	1
Ribosomal_L29	1	1	1	1	1	1	1	1	1	1	1	1	1	1	1	1
Ribosomal_L3	1	1	1	1	1	1	1	1	1	1	1	1	1	1	1	1
Ribosomal_L30	1	1	1	1	1	1	1	1	1	1	1	1	1	1	1	1
Ribosomal_L31	1	1	1	1	1	1	1	1	1	1	1	1	1	1	1	1
Ribosomal_L32p	1	1	1	1	1	1	1	1	1	1	1	1	1	1	1	1
Ribosomal_L34	1	1	1	1	1	1	1	1	1	1	1	1	1	0	1	0.933333
Ribosomal_L35p	1	1	1	1	1	1	1	1	1	1	1	1	1	1	1	1
Ribosomal_L36	1	0	1	1	1	1	1	1	1	1	1	1	1	1	1	0.933333
Ribosomal_L4	1	1	1	1	1	1	1	1	1	1	1	1	1	1	1	1
Ribosomal_L5	1	1	1	1	1	1	1	1	1	1	1	1	1	1	1	1
Ribosomal_L5_C	1	1	1	1	1	1	1	1	1	1	1	1	1	1	1	1
Ribosomal_L9_C	1	1	1	1	1	1	1	1	1	1	1	1	1	1	1	1
Ribosomal_L9_N	1	1	1	1	1	1	1	1	1	1	1	1	1	1	1	1
Ribosomal_S10	1	1	1	1	1	1	1	1	1	1	1	1	1	1	1	1
Ribosomal_S13	1	1	1	1	1	1	1	1	1	1	1	1	1	1	1	1
Ribosomal_S15	1	1	1	1	1	1	1	1	1	1	1	1	1	1	1	1
Ribosomal_S16	1	1	1	1	1	1	1	1	1	1	1	1	1	1	1	1
Ribosomal_S17	1	1	1	1	1	1	1	1	1	1	1	1	1	1	1	1
Ribosomal_S18	1	1	1	1	1	1	1	1	1	1	1	2	1	1	1	1.06667
Ribosomal_S19	1	1	1	1	1	1	1	1	1	1	1	1	1	1	1	1
Ribosomal_S2	1	1	1	1	1	1	1	1	1	1	1	1	1	1	1	1
Ribosomal_S20p	1	1	1	1	1	1	1	1	1	1	1	1	1	1	1	1
Ribosomal_S21	1	1	1	1	1	1	1	1	1	1	1	1	1	1	1	1
Ribosomal_S3_C	1	1	1	1	1	1	1	1	1	1	1	1	1	1	1	1
Ribosomal_S5	1	1	1	1	1	1	1	1	1	1	1	1	1	1	1	1
Ribosomal_S5_C	1	1	1	1	1	1	1	1	1	1	1	1	1	1	1	1
Ribosomal_S6	1	1	1	1	1	1	1	1	1	1	1	1	1	1	1	1
Ribosomal_S7	1	1	1	1	1	1	1	1	1	1	1	1	1	1	1	1
Ribosomal_S8	1	1	1	1	1	1	1	1	1	1	1	1	1	1	1	1
Ribosomal_S9	1	1	1	1	1	1	1	1	1	1	1	1	1	1	1	1
Ribosomal_TL5_C	1	1	1	1	1	1	1	1	1	1	1	1	1	1	1	1
Ribul_P_3_epim	1	1	1	1	1	1	1	1	1	1	1	1	1	1	1	1
Rimk_N	1	1	1	1	1	1	1	1	1	1	1	1	1	1	1	1
RimM	1	1	1	1	1	1	1	1	1	1	1	1	1	1	1	1
RNA_pol_A_bac	1	1	1	1	1	1	1	1	1	1	1	1	1	1	1	1
RNA_pol_A_CTD	1	2	1	1	1	1	3	2	2	2	3	2	1	1	1	1.6
RNA_pol_L	1	1	1	1	1	1	1	1	1	1	1	1	1	1	1	1
RNA_pol_Rpb1_1	1	1	1	1	1	2	1	1	1	1	1	1	1	1	1	1.06667
RNA_pol_Rpb1_3	1	1	1	1	1	1	1	1	1	1	1	1	1	1	1	1
RNA_pol_Rpb1_4	1	1	1	1	1	1	1	1	1	1	1	1	1	1	1	1
RNA_pol_Rpb1_5	1	1	1	1	1	1	1	1	1	1	1	1	1	1	1	1
RNA_pol_Rpb2_1	1	1	1	1	1	1	1	1	1	1	1	1	1	1	1	1
RNA_pol_Rpb2_3	1	1	1	1	1	1	1	1	1	1	1	1	1	1	1	1
RNA_pol_Rpb2_45	1	1	1	1	1	1	1	1	1	1	1	1	1	1	1	1
RNA_pol_Rpb2_6	1	1	1	1	1	1	1	1	1	1	1	1	1	1	1	1
RNA_pol_Rpb2_7	1	1	1	1	1	1	1	1	1	1	1	1	1	1	1	1
RNA_pol_Rpb6	1	1	1	1	1	1	1	1	1	1	1	1	1	1	1	1
RQC	1	1	1	0	0	1	1	1	1	1	0	1	1	1	1	0.8
RRF	1	1	1	1	1	1	1	1	1	1	1	1	1	1	1	1
RsfS	1	1	1	1	1	1	1	1	1	1	0	1	1	1	1	0.933333
RsgA_GTPase	1	2	1	2	1	1	1	1	1	1	1	1	1	1	1	1.13333
RtcR	1	0	1	1	1	1	1	1	1	1	1	1	1	1	1	0.933333
RuvA_N	1	1	1	1	1	0	1	1	1	1	0	1	1	1	1	0.866667
RuvB_C	1	1	1	1	1	1	1	1	1	1	1	1	1	1	1	1
RuvX	1	1	1	1	1	1	1	1	1	1	1	1	1	1	1	1
S1_2	1	0	1	1	1	0	1	1	1	1	1	1	0	1	1	0.8
[truncated: 579 more rows]
